# Supplementary material for: Juno spacecraft gravity measurements provide evidence for normal modes of Jupiter
Source: Nat Commun. 2022 Aug 30;13:4632. doi: 10.1038/s41467-022-32299-9 (PMC9427753; doi:10.1038/s41467-022-32299-9)
Supplement: Supplementary file 2 — Source data [file 41467_2022_32299_MOESM2_ESM.zip]

Archive with 22 entries (21 files):
- source_data/
- __MACOSX/._source_data
- source_data/.DS_Store
- __MACOSX/source_data/._.DS_Store
- source_data/source_data_supplementary_figure3.txt
- __MACOSX/source_data/._source_data_supplementary_figure3.txt
- source_data/source_data_supplementary_figure2.txt
- __MACOSX/source_data/._source_data_supplementary_figure2.txt
- source_data/source_data_supplementary_figure1.txt
- __MACOSX/source_data/._source_data_supplementary_figure1.txt
- source_data/source_data_supplementary_figure4.txt
- __MACOSX/source_data/._source_data_supplementary_figure4.txt
- source_data/source_data_figure5.txt
- __MACOSX/source_data/._source_data_figure5.txt
- source_data/source_data_figure4.txt
- __MACOSX/source_data/._source_data_figure4.txt
- source_data/source_data_figure3.txt
- __MACOSX/source_data/._source_data_figure3.txt
- source_data/source_data_figure2.txt
- __MACOSX/source_data/._source_data_figure2.txt
- source_data/source_data_figure1.txt
- __MACOSX/source_data/._source_data_figure1.txt
