# Supplementary material for: Juno spacecraft gravity measurements provide evidence for normal modes of Jupiter
Source: Nat Commun. 2022 Aug 30;13:4632. doi: 10.1038/s41467-022-32299-9 (PMC9427753; doi:10.1038/s41467-022-32299-9)
Supplement: Supplementary file 2 — Source data [file 41467_2022_32299_MOESM2_ESM.zip › source_data/source_data_supplementary_figure3.txt]

deg  H2=500  H2=1000   Flow=1  Flow=10
 2   5668.0   5668.0   5667.7   5667.7
 4   5024.3   5023.7   5023.2   5023.4
 6   4356.8   4282.6   4282.1   4282.5
 8   3852.9   3543.6   3542.9   3542.7
10   3743.0   2935.5   2884.7   2886.6
12   3612.6   2425.7   2653.7   2006.5
14   3520.7   1905.3   2317.6   1280.5
16   3448.5   1512.2   2013.1    527.2
18   3411.2   1164.5   1717.4    296.4
20   3393.8   1075.5   1587.0    190.8
