# Supplementary material for: Juno spacecraft gravity measurements provide evidence for normal modes of Jupiter
Source: Nat Commun. 2022 Aug 30;13:4632. doi: 10.1038/s41467-022-32299-9 (PMC9427753; doi:10.1038/s41467-022-32299-9)
Supplement: Supplementary file 2 — Source data [file 41467_2022_32299_MOESM2_ESM.zip › source_data/source_data_supplementary_figure2.txt]

time   2.e-8    5.e-8    1.e-7
[min]
 10    903.1    611.5    495.6
  6    907.6    540.2    441.5
  5    894.2    444.8    372.8
  4    869.6    237.9    165.6
  3    989.6    202.1    110.4
  2   1270.5    254.5    100.0
