# Supplementary material for: Juno spacecraft gravity measurements provide evidence for normal modes of Jupiter
Source: Nat Commun. 2022 Aug 30;13:4632. doi: 10.1038/s41467-022-32299-9 (PMC9427753; doi:10.1038/s41467-022-32299-9)
Supplement: Supplementary file 2 — Source data [file 41467_2022_32299_MOESM2_ESM.zip › source_data/source_data_supplementary_figure1.txt]

Arc: PJ01
time            range-rate residuals
 [min]     [mm/s]      [mm/s]      [mm/s]
-39.03   -0.236800   -0.231868   -0.239052
-38.03    0.005790    0.009471    0.003610
-37.03    0.054751    0.057002    0.051606
-36.03   -0.112396   -0.111503   -0.116113
-35.03    0.112039    0.111646    0.107393
-34.03   -0.028340   -0.030091   -0.034166
-33.03   -0.126370   -0.129443   -0.133553
-32.03   -0.027018   -0.031414   -0.035810
-31.03    0.033272    0.027483    0.022622
-30.03    0.055430    0.048282    0.042707
-29.03    0.119865    0.111574    0.104820
-28.03   -0.004003   -0.013616   -0.021193
-27.03   -0.044994   -0.055894   -0.063935
-26.03    0.100495    0.088273    0.079660
-25.03   -0.058360   -0.071798   -0.080911
-24.03    0.025839    0.011079    0.001787
-23.03    0.039205    0.023158    0.013580
-22.03    0.031521    0.014188    0.005253
-21.03    0.107750    0.089131    0.080804
-20.03   -0.017547   -0.037132   -0.044816
-19.03   -0.003395   -0.022158   -0.030878
-18.03    0.116041    0.098744    0.088988
-17.03    0.196702    0.180727    0.170220
-16.03    0.233119    0.218467    0.207745
-15.03    0.027232    0.014045    0.003467
-14.03    0.010364   -0.001322   -0.011079
-13.03    0.067652    0.057574    0.049283
-12.03    0.083627    0.075050    0.069010
-11.03    0.087737    0.080804    0.077587
-10.03   -0.034237   -0.039562   -0.038990
 -9.03    0.066008    0.062685    0.066366
 -8.03   -0.055644   -0.056931   -0.049890
 -7.03   -0.026303   -0.025696   -0.015689
 -6.03   -0.255491   -0.252990   -0.240803
 -5.03   -0.166003   -0.161607   -0.148063
 -4.03   -0.001465    0.004682    0.018762
 -3.03    0.032271    0.040205    0.053821
 -2.03    0.122010    0.131445    0.143810
 -1.03   -0.053857   -0.042886   -0.032271
 -0.03    0.013330    0.025696    0.033987
  0.97   -0.202385   -0.190269   -0.183086
  1.97   -0.159963   -0.148420   -0.142237
  2.97   -0.004789    0.006254    0.011150
  3.97   -0.018262   -0.008041   -0.004539
  4.97    0.137734    0.147527    0.149349
  5.97    0.145096    0.153852    0.154889
  6.97   -0.154031   -0.145990   -0.146419
  7.97   -0.054250   -0.046674   -0.048818
  8.97    0.027447    0.034416    0.031056
  9.97   -0.086164   -0.079982   -0.083984
 10.97   -0.125834   -0.120580   -0.125476
 11.97   -0.051784   -0.046960   -0.053393
 12.97    0.264676    0.269143    0.261567
 13.97   -0.066616   -0.062827   -0.070654
 14.97    0.060505    0.063614    0.055787
 15.97    0.122832    0.125369    0.117078
 16.97    0.187625    0.189840    0.180977
 17.97   -0.083270   -0.081411   -0.089988
 18.97   -0.107286   -0.105999   -0.112968
 19.97   -0.088630   -0.088201   -0.093133
 20.97   -0.178940   -0.179298   -0.182800
 21.97   -0.084163   -0.085700   -0.088380
 22.97   -0.115970   -0.118436   -0.121509
 23.97   -0.033344   -0.036774   -0.039633
 24.97    0.280830    0.276076    0.273932
 25.97   -0.082912   -0.089238   -0.089667
 26.97   -0.109073   -0.116613   -0.115541
 27.97   -0.155961   -0.164574   -0.162108
 28.97    0.073763    0.064257    0.067724
 29.97    0.176725    0.166754    0.170542
 30.97    0.057109    0.046996    0.050748
 31.97    0.115112    0.104891    0.108608
 32.97   -0.007148   -0.017547   -0.013402
 33.97   -0.165789   -0.176546   -0.171614
 34.97    0.051856    0.040455    0.046781
 35.97    0.035059    0.023015    0.030949
 36.97    0.360132    0.347302    0.357095
 37.97   -0.010114   -0.023694   -0.012079
 38.97    0.100817    0.086558    0.099924
 39.97   -0.093991   -0.108858   -0.094134
Arc: PJ03
time            range-rate residuals
 [min]     [mm/s]      [mm/s]      [mm/s]
-39.21   -0.027232   -0.016976   -0.018012
-38.21   -0.017083   -0.004860   -0.006397
-35.21    0.002859    0.019978    0.018298
-34.21   -0.031056   -0.012508   -0.013902
-33.21   -0.038490   -0.018655   -0.019692
-32.21   -0.004181    0.016868    0.016154
-31.21   -0.000858    0.021336    0.020978
-30.21   -0.038168   -0.014974   -0.015081
-29.21   -0.027447   -0.004038   -0.003717
-28.21   -0.024624   -0.001144   -0.000643
-27.21   -0.031271   -0.007719   -0.007219
-25.21   -0.009113    0.014152    0.014117
-24.21   -0.024230   -0.001144   -0.001251
-23.21   -0.030091   -0.007076   -0.006933
-21.21   -0.018655    0.004467    0.005968
-20.21   -0.030770   -0.007719   -0.005647
-19.21   -0.025517   -0.005825   -0.000893
-18.21   -0.014724    0.000500    0.007755
-16.21   -0.027232   -0.020764   -0.016118
-15.21    0.008005    0.010150    0.010757
-13.21    0.021836    0.015618    0.010007
-12.21   -0.002502   -0.012723   -0.017655
-10.21    0.022301    0.004789    0.009506
 -9.21    0.018083   -0.002752    0.006933
 -7.21   -0.001787   -0.028519   -0.020406
 -6.21    0.036238    0.007541    0.009185
 -5.21    0.030485    0.000500   -0.005575
 -4.21    0.063292    0.032307    0.019656
 -3.21    0.034058    0.002502   -0.012365
 -2.21    0.042242    0.010650   -0.000572
 -1.21    0.045173    0.014402    0.010150
 -0.21    0.016690   -0.012365   -0.009721
  0.79    0.019156   -0.003717    0.000322
  1.79    0.013473   -0.002144    0.000322
  2.79    0.000143   -0.008041   -0.009614
  3.79    0.028090    0.027554    0.022193
  4.79   -0.009328   -0.002859   -0.007541
  5.79   -0.011937    0.000858   -0.000036
  6.79   -0.021550   -0.002323    0.000036
  7.79   -0.049890   -0.024909   -0.019048
  8.79   -0.020478    0.008291    0.018119
  9.79   -0.045244   -0.014045   -0.004396
 10.79   -0.021979    0.007291    0.014402
 11.79   -0.042171   -0.015725   -0.013116
 12.79   -0.029841   -0.006826   -0.006361
 13.79   -0.014367    0.004038    0.003895
 14.79   -0.004789    0.009685    0.007326
 15.79   -0.020835   -0.008863   -0.013473
 16.79    0.002716    0.012473    0.009685
 17.79    0.002037    0.008863    0.012580
 18.79   -0.032843   -0.029412   -0.019620
 19.79   -0.002359   -0.001430    0.008470
 20.79   -0.011972   -0.012044   -0.008577
 21.79    0.019835    0.019084    0.014152
 22.79    0.007291    0.005289   -0.004825
 23.79    0.011115    0.006933   -0.003502
 24.79   -0.001144   -0.007398   -0.014760
 25.79    0.018977    0.011365    0.007648
 26.79    0.021657    0.013974    0.012473
 27.79    0.007112    0.000107   -0.000500
 28.79    0.011543    0.005361    0.004896
 29.79    0.001858   -0.004181   -0.003788
 30.79    0.012973    0.007326    0.008184
 31.79   -0.009399   -0.015153   -0.013402
 32.79   -0.003145   -0.009864   -0.007112
 33.79   -0.000786   -0.008398   -0.005361
 34.79    0.011150    0.002859    0.005432
 35.79    0.007148   -0.001108   -0.000143
 36.79    0.002931   -0.004646   -0.005611
 37.79    0.047960    0.041492    0.038812
 38.79   -0.006862   -0.011865   -0.015546
 39.79    0.002073   -0.001215   -0.004789
Arc: PJ06
time            range-rate residuals
 [min]     [mm/s]      [mm/s]      [mm/s]
-39.23    0.003431    0.005897    0.006504
-38.23    0.014867    0.017547    0.018191
-37.23   -0.009399   -0.006361   -0.005647
-36.23   -0.006826   -0.003645   -0.002859
-35.23    0.010757    0.014009    0.014796
-33.23    0.000143    0.003502    0.003645
-31.23   -0.020335   -0.017011   -0.018191
-30.23    0.002823    0.006075    0.004289
-29.23   -0.003431    0.000036   -0.002287
-27.23    0.000000    0.004146    0.002287
-26.23   -0.009649   -0.005075   -0.005897
-25.23   -0.002287    0.002716    0.003502
-24.23    0.000286    0.005790    0.008005
-22.23   -0.020406   -0.013295   -0.009506
-21.23   -0.016761   -0.008470   -0.005647
-20.23   -0.000214    0.009256    0.010007
-19.23   -0.006540    0.000572    0.001608
-18.23   -0.007362   -0.003788   -0.002109
-16.23   -0.007898   -0.010507   -0.008756
-15.23    0.001680   -0.003788   -0.001572
-14.23    0.019084    0.010864    0.014152
-12.23    0.009614   -0.003681    0.001715
-11.23   -0.003181   -0.018941   -0.014081
-10.23    0.017476   -0.000393    0.002180
 -9.23    0.026482    0.009471    0.006040
 -8.23    0.024695    0.009721   -0.000357
 -6.23    0.020156    0.008863   -0.005861
 -5.23    0.029913    0.020835    0.010578
 -4.23    0.004038   -0.002466   -0.005432
 -3.23    0.003038   -0.000965    0.001966
 -1.23   -0.019227   -0.018477   -0.015725
 -0.23    0.015975    0.019406    0.017655
  0.77   -0.003181    0.002823   -0.003574
  1.77    0.002109    0.010293    0.003216
  2.77   -0.015653   -0.006075   -0.008113
  3.77   -0.006897    0.003681    0.009077
  4.77   -0.038490   -0.026946   -0.014831
  5.77   -0.010650    0.001287    0.018727
  6.77   -0.031628   -0.020049   -0.001144
  7.77   -0.041528   -0.030270   -0.016189
  8.77   -0.013616   -0.002823    0.003645
 10.77    0.009077    0.015653    0.011794
 11.77    0.005611    0.010293    0.000822
 12.77    0.011651    0.015224    0.001215
 13.77   -0.003931   -0.002037   -0.016511
 14.77    0.006361    0.005647   -0.006254
 15.77    0.024445    0.021264    0.011615
 16.77    0.031199    0.026303    0.018334
 17.77   -0.002788   -0.008935   -0.013152
 18.77    0.003145   -0.004610   -0.002287
 19.77   -0.007970   -0.017583   -0.008255
 21.77    0.008756    0.000179    0.009721
 22.77    0.011579    0.004682    0.009828
 23.77   -0.005968   -0.011400   -0.010150
 24.77   -0.011901   -0.016225   -0.016582
 25.77    0.013545    0.010293    0.010221
 26.77   -0.001179   -0.002823   -0.002180
 27.77   -0.002609   -0.001858   -0.001322
 28.77    0.010257    0.014009    0.013366
 29.77   -0.006540    0.000357   -0.001894
 30.77   -0.001572    0.006469    0.004467
 31.77   -0.018298   -0.010507   -0.011043
 32.77    0.005968    0.012937    0.014081
 33.77   -0.030377   -0.024695   -0.021657
 34.77   -0.004432   -0.000322    0.003931
 35.77   -0.007934   -0.005182   -0.000679
 36.77   -0.010185   -0.008577   -0.004682
 37.77    0.000286    0.001322    0.003645
 38.77    0.008827    0.009578    0.010042
 39.77    0.020228    0.021085    0.019620
Arc: PJ08
time            range-rate residuals
 [min]     [mm/s]      [mm/s]      [mm/s]
-39.28    0.012044    0.008041    0.007040
-38.28    0.017404    0.013688    0.013616
-37.28    0.008077    0.004825    0.005933
-36.28    0.003717    0.000929    0.003502
-35.28   -0.009864   -0.011972   -0.007862
-34.28   -0.000071   -0.001501    0.003860
-33.28   -0.015832   -0.016404   -0.010400
-32.28   -0.008506   -0.008291   -0.002645
-31.28    0.002180    0.003860    0.008220
-30.28   -0.005682   -0.002502   -0.000250
-29.28   -0.009185   -0.004860   -0.004860
-28.28    0.003895    0.009399    0.007362
-27.28   -0.009721   -0.002645   -0.006504
-26.28    0.000071    0.008899    0.003967
-25.28   -0.001465    0.009614    0.004396
-24.28   -0.008684    0.004860    0.000000
-23.28   -0.016725   -0.000429   -0.004682
-22.28   -0.009006    0.010507    0.006612
-21.28   -0.021479    0.001858   -0.002466
-20.28   -0.035738   -0.008398   -0.013688
-19.28   -0.024373   -0.000286   -0.000143
-18.28   -0.011579    0.006254    0.013866
-17.28   -0.021014   -0.009042    0.004324
-16.28   -0.020585   -0.014188    0.002859
-15.28   -0.032593   -0.031628   -0.013831
-14.28   -0.020263   -0.024802   -0.009578
-13.28    0.018691    0.008184    0.017940
-12.28    0.001179   -0.015653   -0.012901
-11.28    0.042457    0.018905    0.015582
-10.28    0.023980   -0.006862   -0.012901
 -9.28    0.055037    0.024874    0.013366
 -8.28    0.030556    0.004503   -0.009435
 -7.28    0.029234    0.006361   -0.005539
 -6.28    0.035202    0.014045    0.005289
 -5.28    0.037203    0.017226    0.010150
 -4.28    0.025660    0.007005   -0.000179
 -3.28    0.005289   -0.012258   -0.021836
 -2.28    0.039669    0.022586    0.009006
 -1.28    0.040563    0.023265    0.009399
 -0.28    0.026017    0.008935    0.001751
  0.72    0.006933   -0.006504   -0.005075
  1.72   -0.007005   -0.015046   -0.005289
  2.72   -0.015403   -0.018334   -0.000750
  3.72   -0.018262   -0.016690    0.004432
  4.72   -0.016440   -0.009828    0.006897
  5.72   -0.028412   -0.016189   -0.007827
  6.72   -0.015760    0.001572    0.003717
  7.72   -0.029734   -0.007291   -0.009578
  8.72   -0.020049    0.008220    0.002466
  9.72   -0.007612    0.026053    0.020371
 10.72   -0.054965   -0.022443   -0.020942
 11.72   -0.035095   -0.006183    0.000357
 12.72   -0.021550    0.004932    0.009256
 13.72   -0.020013    0.004539    0.003967
 14.72   -0.039383   -0.017762   -0.021407
 15.72   -0.009077    0.008684    0.003860
 16.72    0.012473    0.026661    0.020907
 17.72   -0.016440   -0.005075   -0.010257
 18.72    0.003216    0.011686    0.010686
 19.72   -0.032200   -0.027125   -0.021371
 20.72   -0.000608    0.001072    0.011686
 21.72    0.000822   -0.000179    0.009935
 22.72    0.018405    0.015367    0.020299
 23.72    0.000179   -0.004825   -0.006790
 24.72    0.005968   -0.001358   -0.008255
 25.72    0.024338    0.014188    0.006075
 26.72   -0.001715   -0.014653   -0.020978
 27.72    0.046638    0.031271    0.028126
 28.72    0.005111   -0.011972   -0.012115
 29.72    0.024087    0.005861    0.007898
 30.72    0.011293   -0.006612   -0.004646
 31.72    0.034880    0.017440    0.018584
 32.72   -0.026589   -0.044244   -0.043708
 33.72    0.044923    0.026339    0.026768
 34.72    0.006433   -0.013580   -0.013044
 35.72    0.024481    0.002895    0.003681
 36.72    0.032093    0.008935    0.010042
 37.72    0.011329   -0.013044   -0.011901
 38.72    0.027840    0.002645    0.003717
 39.72    0.019406   -0.006183   -0.005396
Arc: PJ10
time            range-rate residuals
 [min]     [mm/s]      [mm/s]      [mm/s]
-39.79   -0.020085   -0.011615   -0.015903
-38.79   -0.002216    0.007648    0.004539
-37.79   -0.017655   -0.006218   -0.007684
-36.79   -0.027089   -0.014259   -0.013759
-35.79   -0.001894    0.012365    0.014581
-34.79   -0.001001    0.014438    0.017976
-33.79   -0.008398    0.008291    0.012508
-32.79   -0.021193   -0.003145    0.000965
-31.79   -0.014259    0.005039    0.008470
-30.79   -0.028519   -0.007827   -0.005504
-29.79   -0.029948   -0.008434   -0.006969
-28.79   -0.016654    0.003645    0.006147
-27.79   -0.035524   -0.016332   -0.013223
-26.79   -0.018941   -0.000786    0.002430
-25.79   -0.018905   -0.001751    0.000929
-24.79   -0.022801   -0.006504   -0.005182
-23.79    0.001251    0.016797    0.016725
-22.79   -0.000786    0.014224    0.012723
-21.79   -0.035667   -0.020549   -0.023123
-20.79   -0.025410   -0.009899   -0.012901
-19.79   -0.002180    0.012473    0.010900
-18.79   -0.007219    0.002073    0.005933
-17.79    0.000465    0.004324    0.012008
-16.79   -0.024802   -0.026089   -0.017226
-15.79   -0.002537   -0.008792   -0.001394
-14.79    0.009220   -0.002359    0.001966
-13.79    0.016475   -0.001036    0.000250
-12.79    0.029305    0.005075    0.005432
-11.79    0.026553   -0.005003   -0.002752
-10.79    0.028769   -0.011007   -0.004896
 -9.79    0.047389    0.003038    0.008863
 -8.79    0.038275    0.000858   -0.006504
 -7.79    0.058217    0.027804    0.006361
 -6.79    0.042743    0.018191   -0.015260
 -5.79    0.066223    0.046853    0.008827
 -4.79    0.052857    0.039455    0.009971
 -3.79    0.007719    0.001430   -0.007148
 -2.79   -0.021943   -0.020835   -0.005897
 -1.79   -0.034916   -0.026589    0.004717
 -0.79   -0.053786   -0.037561   -0.002788
  0.21   -0.041599   -0.019727    0.005897
  1.21   -0.038132   -0.018655   -0.007076
  2.21   -0.002466    0.014545    0.009399
  3.21   -0.016654   -0.002609   -0.016404
  4.21    0.004110    0.015046    0.002466
  5.21    0.022729    0.031307    0.026875
  6.21   -0.030413   -0.024338   -0.016261
  7.21   -0.037704   -0.034737   -0.016725
  8.21   -0.009756   -0.009971    0.008077
  9.21   -0.000929   -0.004110    0.005432
 10.21    0.018334    0.012901    0.011758
 11.21    0.006504    0.002573   -0.010042
 12.21    0.008613    0.006504   -0.013438
 13.21    0.026732    0.027375    0.005647
 14.21    0.031378    0.034737    0.018477
 15.21   -0.013688   -0.008756   -0.014653
 16.21   -0.004110    0.001572    0.004753
 17.21   -0.014474   -0.007755   -0.000929
 18.21   -0.019299   -0.010936   -0.004896
 19.21   -0.010328   -0.000286    0.003752
 20.21   -0.020549   -0.010257   -0.006897
 21.21   -0.016368   -0.008255   -0.003681
 22.21    0.013616    0.019870    0.024052
 23.21   -0.017762   -0.012901   -0.010293
 24.21   -0.002645    0.001144    0.002394
 25.21   -0.015546   -0.012973   -0.011543
 26.21    0.006933    0.007934    0.010936
 27.21   -0.014117   -0.014617   -0.010042
 28.21   -0.012079   -0.013545   -0.008756
 29.21    0.010007    0.008184    0.011293
 30.21    0.000750   -0.000643   -0.000822
 31.21    0.030842    0.030842    0.026625
 32.21   -0.024016   -0.022872   -0.029913
 33.21    0.013187    0.014939    0.007326
 34.21    0.000786    0.002180   -0.003681
 35.21   -0.007898   -0.007040   -0.009506
 36.21    0.007005    0.006933    0.008184
 37.21    0.004396    0.003324    0.007862
 38.21   -0.010150   -0.012044   -0.005718
 39.21    0.000214   -0.002144    0.004289
Arc: PJ11
time            range-rate residuals
 [min]     [mm/s]      [mm/s]      [mm/s]
-39.43   -0.008899   -0.003502   -0.004574
-38.43   -0.000107    0.007505    0.005396
-37.43   -0.011115   -0.001680   -0.004467
-36.43   -0.016189   -0.005146   -0.008649
-35.43   -0.011937    0.000572   -0.003467
-34.43   -0.003431    0.010078    0.005682
-33.43   -0.000822    0.013473    0.009113
-32.43   -0.009578    0.005039    0.001394
-31.43   -0.007291    0.007362    0.005182
-30.43   -0.009685    0.004860    0.004932
-29.43   -0.024945   -0.009578   -0.007791
-28.43   -0.024552   -0.007648   -0.004717
-27.43   -0.028447   -0.010007   -0.006075
-26.43   -0.020013   -0.000250    0.004253
-25.43   -0.028340   -0.007469   -0.003038
-24.43   -0.023015   -0.001394    0.002430
-23.43   -0.011901    0.010114    0.012937
-22.43   -0.032486   -0.010114   -0.008470
-21.43   -0.019441    0.003538    0.003681
-20.43   -0.020299    0.003788    0.002001
-19.43   -0.034952   -0.014331   -0.014438
-18.43   -0.019084   -0.005289   -0.002001
-17.43   -0.006361    0.000929    0.004860
-16.43    0.010864    0.012330    0.014224
-15.43    0.003502   -0.000107   -0.001930
-14.43    0.006683   -0.001751   -0.007505
-13.43    0.014117    0.000608   -0.007862
-12.43    0.037453    0.018369    0.010042
-11.43    0.021550   -0.003252   -0.008184
-10.43    0.036310    0.005575    0.006147
 -9.43    0.034487    0.004253    0.003860
 -8.43    0.032057    0.007755    0.001715
 -7.43    0.025303    0.007112   -0.001858
 -6.43    0.004253   -0.008720   -0.016690
 -5.43    0.019906    0.010900    0.008541
 -4.43    0.009399    0.004896    0.015081
 -3.43   -0.033487   -0.031414   -0.004646
 -2.43   -0.057610   -0.048354   -0.013259
 -1.43   -0.033415   -0.017762    0.008506
 -0.43   -0.021907    0.000000    0.004968
  0.57   -0.026232   -0.004539   -0.017261
  1.57    0.020764    0.038275    0.014009
  2.57    0.018226    0.032343    0.004968
  3.57   -0.000929    0.008792   -0.007970
  4.57   -0.006862   -0.002466   -0.003788
  5.57    0.002466    0.002323    0.009363
  6.57   -0.009077   -0.013402   -0.005146
  7.57   -0.007255   -0.016833   -0.011007
  8.57    0.029377    0.014510    0.013688
  9.57    0.038240    0.018727    0.011579
 10.57    0.014081   -0.005289   -0.014939
 11.57    0.018298    0.001072   -0.004717
 12.57    0.013509   -0.001894   -0.001680
 13.57    0.018083    0.005968    0.009542
 14.57    0.002287   -0.005861    0.000500
 15.57   -0.001036   -0.006719    0.003145
 16.57   -0.014402   -0.018691   -0.008077
 17.57    0.000500   -0.001966    0.003967
 18.57   -0.002573   -0.002430   -0.004146
 19.57    0.006040    0.009006    0.001394
 20.57    0.005289    0.008899    0.000858
 21.57    0.002716    0.005718    0.000393
 22.57   -0.006361   -0.003359   -0.006469
 23.57    0.008577    0.012294    0.010471
 24.57   -0.000893    0.003895    0.003574
 25.57   -0.011365   -0.005539   -0.003073
 26.57   -0.026232   -0.019799   -0.013759
 27.57   -0.013009   -0.005897    0.002716
 28.57   -0.006754    0.001537    0.009828
 29.57   -0.014259   -0.004038    0.000465
 30.57   -0.014831   -0.003216   -0.003931
 31.57   -0.008327    0.004074   -0.001715
 32.57    0.003681    0.016618    0.007255
 33.57   -0.014045   -0.001144   -0.011115
 34.57   -0.001215    0.010864    0.003431
 35.57   -0.007970    0.002752    0.000250
 36.57   -0.009149   -0.000179    0.003038
 37.57   -0.013795   -0.006719    0.001430
 38.57   -0.020263   -0.014867   -0.003967
 39.57   -0.010150   -0.006183    0.004825
Arc: PJ13
time            range-rate residuals
 [min]     [mm/s]      [mm/s]      [mm/s]
-39.25    0.019942    0.028912    0.028841
-38.25   -0.037990   -0.028769   -0.030270
-37.25    0.002823    0.012294    0.009792
-36.25   -0.103176   -0.093526   -0.096457
-35.25    0.091025    0.100674    0.098280
-34.25    0.023551    0.032879    0.032200
-33.25   -0.041671   -0.032843   -0.031271
-32.25   -0.013759   -0.005575   -0.001680
-31.25   -0.037739   -0.030520   -0.024874
-30.25    0.008184    0.014188    0.020156
-29.25   -0.043207   -0.039097   -0.034166
-28.25    0.017297    0.019370    0.021657
-27.25    0.036060    0.036095    0.034880
-26.25   -0.035381   -0.037275   -0.041885
-25.25    0.039526    0.035631    0.029091
-24.25   -0.013974   -0.020085   -0.026160
-23.25    0.047246    0.038740    0.035667
-22.25   -0.016118   -0.027018   -0.025803
-21.25   -0.001680   -0.015010   -0.008398
-20.25    0.024552    0.009399    0.020228
-19.25   -0.005075   -0.021800   -0.009399
-18.25    0.007934   -0.009721    0.001751
-17.25    0.013938   -0.004217    0.003681
-16.25    0.003431   -0.014867   -0.012258
-15.25    0.025553    0.008077    0.004396
-14.25    0.031307    0.015296    0.005111
-13.25    0.035917    0.021514    0.004181
-12.25    0.025338    0.012222   -0.012794
-11.25    0.080232    0.067652    0.036489
-10.25    0.015046    0.002966   -0.029698
 -9.25    0.013044    0.003216   -0.024909
 -8.25    0.028662    0.021371    0.006933
 -7.25    0.007326    0.002502    0.011365
 -6.25    0.042385    0.040027    0.075479
 -5.25   -0.130551   -0.131873   -0.078445
 -4.25   -0.064328   -0.066223   -0.011722
 -3.25   -0.032772   -0.034487    0.005682
 -2.25   -0.025267   -0.025160   -0.007005
 -1.25    0.033451    0.035273    0.029948
 -0.25    0.009006    0.011543   -0.008970
  0.75   -0.014152   -0.012866   -0.029734
  1.75    0.018905    0.019477    0.019477
  2.75   -0.012222   -0.010614    0.003109
  3.75   -0.019656   -0.016833    0.000643
  4.75   -0.008792   -0.005718    0.004503
  5.75   -0.024195   -0.021336   -0.027161
  6.75    0.039312    0.042921    0.017976
  7.75    0.032843    0.037275    0.003181
  8.75    0.028519    0.033022    0.003860
  9.75    0.008363    0.013080   -0.003788
 10.75   -0.004932    0.002359   -0.001894
 11.75   -0.009614   -0.000179    0.008684
 12.75   -0.064507   -0.054608   -0.034809
 13.75   -0.012758   -0.002645    0.021407
 14.75   -0.022908   -0.011615    0.010650
 15.75   -0.030234   -0.017762    0.001358
 16.75   -0.033308   -0.020978   -0.003895
 17.75   -0.027876   -0.016654   -0.002859
 18.75   -0.025839   -0.015760   -0.008470
 19.75   -0.011579   -0.002466   -0.003538
 20.75    0.014581    0.021872    0.014009
 21.75   -0.000500    0.004217   -0.007719
 22.75    0.006647    0.008291   -0.005825
 23.75    0.024909    0.023694    0.008434
 24.75    0.034559    0.030628    0.014903
 25.75    0.028340    0.021872    0.007183
 26.75    0.002573   -0.006754   -0.018191
 27.75    0.007362   -0.005003   -0.011365
 28.75    0.026446    0.010936    0.010614
 29.75    0.009220   -0.009042   -0.003931
 30.75   -0.003324   -0.020585   -0.014653
 31.75    0.010185   -0.004003    0.000143
 32.75    0.038347    0.027268    0.029341
 33.75    0.031807    0.023659    0.023980
 34.75   -0.012294   -0.017940   -0.018441
 35.75   -0.029412   -0.032843   -0.033165
 36.75    0.019406    0.017726    0.018119
 37.75   -0.005075   -0.005361   -0.003824
 38.75   -0.009363   -0.008398   -0.006254
 39.75    0.022729    0.025017    0.026982
Arc: PJ14
time            range-rate residuals
 [min]     [mm/s]      [mm/s]      [mm/s]
-39.90    0.002073   -0.001680   -0.000465
-38.90   -0.002609   -0.004789   -0.002716
-37.90    0.009578    0.009077    0.011651
-36.90   -0.017297   -0.016261   -0.013616
-35.90   -0.011651   -0.009042   -0.007005
-34.90    0.003002    0.007005    0.008041
-33.90   -0.000393    0.004789    0.004610
-32.90   -0.013295   -0.007219   -0.008470
-31.90    0.009506    0.016225    0.014402
-30.90   -0.007791   -0.000750   -0.002287
-29.90   -0.010900   -0.003645   -0.004324
-28.90   -0.017690   -0.009542   -0.009614
-27.90   -0.004503    0.004467    0.005075
-26.90   -0.016261   -0.006683   -0.005682
-25.90    0.009220    0.019334    0.019978
-24.90   -0.013402   -0.003002   -0.003717
-23.90   -0.015332   -0.004968   -0.008041
-22.90   -0.024481   -0.014402   -0.020406
-21.90    0.031342    0.040670    0.032093
-20.90   -0.009578   -0.001072   -0.010757
-19.90   -0.001394    0.005825   -0.001608
-18.90   -0.003610    0.000071   -0.000429
-17.90   -0.002394   -0.002251    0.005968
-16.90   -0.018655   -0.021800   -0.005754
-15.90   -0.017940   -0.023980   -0.003788
-14.90    0.006647   -0.001823    0.017369
-13.90   -0.020442   -0.030628   -0.017297
-12.90    0.012008    0.000179    0.005039
-11.90    0.012508   -0.001394   -0.003752
-10.90    0.013366   -0.003145   -0.007219
 -9.90    0.038168    0.020228    0.019906
 -8.90    0.009935   -0.005075   -0.003359
 -7.90    0.012758    0.000893    0.001287
 -6.90    0.001680   -0.006540   -0.013545
 -5.90    0.032307    0.028269    0.008684
 -4.90    0.021550    0.020692   -0.012651
 -3.90    0.049533    0.051034    0.011079
 -2.90    0.029627    0.034952    0.005111
 -1.90   -0.005039    0.006326    0.001930
 -0.90   -0.039562   -0.021907   -0.000572
  0.10   -0.069260   -0.047925   -0.012401
  1.10   -0.053000   -0.035023    0.005897
  2.10   -0.059289   -0.044244   -0.012544
  3.10   -0.024195   -0.010900    0.001072
  4.10    0.040491    0.052142    0.047067
  5.10   -0.029770   -0.021157   -0.030735
  6.10   -0.025481   -0.020728   -0.025910
  7.10    0.008434    0.009649    0.010614
  8.10    0.015832    0.013009    0.019978
  9.10   -0.001787   -0.009756    0.000393
 10.10   -0.006754   -0.018727   -0.012937
 11.10    0.016976    0.007398   -0.000179
 12.10    0.033630    0.025660    0.008398
 13.10    0.021729    0.013974   -0.006969
 14.10    0.027768    0.020013   -0.001358
 15.10    0.026661    0.019942   -0.000143
 16.10    0.037561    0.032093    0.017547
 17.10    0.004396   -0.000572   -0.006326
 18.10   -0.019906   -0.024766   -0.021443
 19.10   -0.007076   -0.011508   -0.001823
 20.10    0.018620    0.014939    0.028054
 21.10   -0.015903   -0.020049   -0.004682
 22.10   -0.015224   -0.019835   -0.004574
 23.10   -0.009685   -0.014688   -0.002537
 24.10    0.003324   -0.001680    0.004432
 25.10   -0.009721   -0.014117   -0.015403
 26.10   -0.002823   -0.006254   -0.013795
 27.10    0.024123    0.021836    0.011257
 28.10    0.036167    0.035095    0.025338
 29.10    0.021121    0.021336    0.015403
 30.10   -0.016940   -0.015475   -0.016261
 31.10   -0.025160   -0.023694   -0.018655
 32.10   -0.015725   -0.014117   -0.005504
 33.10    0.003610    0.005754    0.014974
 34.10   -0.033915   -0.031235   -0.023837
 35.10   -0.006004   -0.003252    0.000929
 36.10    0.029591    0.032271    0.032700
 37.10   -0.002037    0.000214   -0.003145
 38.10   -0.013652   -0.012008   -0.016618
 39.10    0.029877    0.030699    0.025624
Arc: PJ15
time            range-rate residuals
 [min]     [mm/s]      [mm/s]      [mm/s]
-39.87    0.020049    0.011794    0.014259
-38.87   -0.009506   -0.016082   -0.013688
-37.87    0.012687    0.007827    0.010042
-36.87   -0.009685   -0.013009   -0.010864
-35.87   -0.018905   -0.021014   -0.018798
-34.87    0.023766    0.022729    0.025160
-33.87    0.033165    0.032808    0.035345
-32.87    0.004324    0.004360    0.006540
-31.87   -0.010829   -0.010829   -0.009721
-30.87    0.005754    0.005146    0.004360
-29.87   -0.000250   -0.001251   -0.005396
-28.87   -0.052571   -0.052499   -0.062184
-27.87    0.057002    0.058182    0.043565
-26.87    0.003967    0.006040   -0.011222
-25.87    0.010328    0.013187   -0.003073
-24.87    0.019120    0.022622    0.012151
-23.87   -0.038847   -0.034880   -0.035381
-22.87   -0.029305   -0.025195   -0.012937
-21.87    0.002966    0.007005    0.031592
-20.87   -0.000893    0.002966    0.035416
-18.87   -0.053750   -0.055751   -0.026446
-17.87   -0.057824   -0.064257   -0.047567
-16.87    0.034023    0.023730    0.022586
-15.87    0.066437    0.052892    0.035238
-14.87    0.023766    0.007862   -0.018441
-13.87    0.039955    0.022944   -0.000536
-12.87    0.033272    0.015760    0.004610
-11.87    0.025982    0.007827    0.011543
-10.87   -0.004825   -0.024230   -0.011829
 -9.87    0.013402   -0.005146    0.002109
 -8.87    0.018798    0.008291   -0.008041
 -7.87    0.031843    0.029412   -0.013902
 -6.87    0.046495    0.052249   -0.006147
 -5.87    0.090131    0.104498    0.055823
 -4.87   -0.015725    0.006397   -0.008041
 -3.87   -0.084270   -0.056359   -0.024159
 -2.87   -0.112039   -0.077873   -0.001572
 -1.87   -0.161322   -0.118829   -0.016046
 -0.87   -0.153066   -0.101603   -0.004610
  0.13   -0.083305   -0.027876    0.034344
  1.13   -0.053071   -0.007291    0.017726
  2.13   -0.058003   -0.022158   -0.030377
  3.13   -0.000608    0.026839   -0.004467
  4.13    0.037489    0.057360    0.017940
  5.13    0.010614    0.022086   -0.009292
  6.13    0.013295    0.015439   -0.000929
  7.13    0.020657    0.013938    0.008363
  8.13    0.027626    0.012651    0.012758
  9.13   -0.000357   -0.024266   -0.020442
 10.13    0.022265   -0.008720   -0.004539
 11.13    0.032414    0.002788    0.000322
 12.13    0.022837   -0.005289   -0.008899
 13.13    0.057360    0.029520    0.031128
 14.13    0.026625   -0.001680    0.005396
 15.13    0.011508   -0.016225   -0.008684
 16.13    0.004467   -0.022050   -0.018477
 17.13    0.023194   -0.002537   -0.004324
 18.13    0.020871   -0.004682   -0.011079
 19.13    0.045888    0.020549    0.011579
 20.13    0.055358    0.031235    0.022801
 21.13    0.046174    0.025517    0.020478
 22.13    0.001501   -0.015475   -0.013759
 23.13   -0.018405   -0.031700   -0.023301
 24.13   -0.011865   -0.021336   -0.009899
 25.13   -0.011079   -0.016368   -0.007040
 26.13    0.006933    0.006147    0.009220
 27.13    0.015260    0.019191    0.014617
 28.13    0.021550    0.030127    0.019477
 29.13   -0.010471    0.002823   -0.010829
 30.13   -0.008970    0.008041   -0.004360
 31.13   -0.011222    0.006004    0.000965
 32.13   -0.045495   -0.028126   -0.025124
 33.13   -0.009292    0.008398    0.018262
 34.13   -0.027911   -0.009828    0.004360
 35.13   -0.031843   -0.013473    0.002073
 36.13   -0.039955   -0.021943   -0.007898
 37.13   -0.033487   -0.016154   -0.005718
 38.13   -0.022158   -0.005754   -0.000179
 39.13   -0.026946   -0.011722   -0.011222
Arc: PJ17
time            range-rate residuals
 [min]     [mm/s]      [mm/s]      [mm/s]
-39.20    0.042814    0.034630    0.038990
-38.20   -0.011829   -0.017726   -0.017047
-36.20    0.049068    0.047389    0.039741
-35.20    0.014045    0.014259    0.002788
-34.20    0.015975    0.017798    0.003574
-33.20   -0.001322    0.002037   -0.013509
-32.20    0.023694    0.028126    0.013366
-31.20   -0.020942   -0.015582   -0.027947
-30.20   -0.036631   -0.030735   -0.039026
-29.20   -0.002287    0.003002    0.000572
-28.20   -0.007934   -0.003967   -0.000286
-27.20   -0.018155   -0.015260   -0.006612
-26.20   -0.003931   -0.002037    0.009721
-25.20   -0.009864   -0.008684    0.004324
-24.20   -0.015153   -0.014724   -0.002323
-23.20    0.000143   -0.000071    0.010400
-22.20   -0.052928   -0.053893   -0.046102
-21.20    0.040741    0.039169    0.044244
-20.20   -0.007148   -0.008970   -0.006361
-19.20   -0.020121   -0.024373   -0.020907
-18.20    0.046388    0.039955    0.044816
-17.20   -0.029841   -0.037346   -0.032236
-16.20    0.019120    0.011472    0.015189
-15.20   -0.030985   -0.037668   -0.036703
-14.20    0.015760    0.011365    0.009614
-13.20    0.024052    0.023123    0.020049
-12.20    0.005218    0.007970    0.005575
-11.20   -0.001179    0.004968    0.005039
-10.20   -0.031092   -0.021979   -0.018298
 -9.20   -0.020871   -0.009363   -0.002752
 -8.20   -0.014045   -0.000822    0.005682
 -7.20   -0.023408   -0.009185   -0.007362
 -6.20   -0.008577    0.006361    0.001287
 -5.20    0.022265    0.037739    0.026482
 -4.20   -0.012758    0.001680   -0.013938
 -3.20   -0.013688   -0.001966   -0.018870
 -2.20    0.015618    0.025052    0.012830
 -1.20    0.009756    0.018083    0.015475
 -0.20   -0.035702   -0.028483   -0.022801
  0.80   -0.019156   -0.014545   -0.005253
  1.80    0.012901    0.014474    0.024445
  2.80    0.000572   -0.000179    0.009399
  3.80   -0.040813   -0.042600   -0.035631
  4.80    0.014760    0.012437    0.016511
  5.80   -0.001715   -0.004968   -0.000750
  6.80    0.005325    0.000715    0.006862
  7.80   -0.023051   -0.028733   -0.021872
  8.80    0.029162    0.022944    0.028984
  9.80    0.000429   -0.006397   -0.002502
 10.80    0.001465   -0.006040   -0.006897
 11.80   -0.003038   -0.011043   -0.018941
 12.80    0.042528    0.034166    0.020049
 13.80    0.027340    0.018012    0.001858
 14.80    0.009471   -0.001179   -0.014903
 15.80    0.004360   -0.007219   -0.016725
 16.80    0.076408    0.064507    0.061541
 17.80   -0.011651   -0.023837   -0.020299
 18.80   -0.017905   -0.030842   -0.022336
 19.80    0.010793   -0.002537    0.006754
 20.80    0.003431   -0.009864   -0.003895
 21.80   -0.012937   -0.026017   -0.025910
 22.80    0.017297    0.004682   -0.001072
 23.80    0.088452    0.076229    0.066509
 24.80    0.018905    0.007076   -0.003895
 25.80   -0.000429   -0.011579   -0.021336
 26.80    0.003073   -0.007326   -0.013974
 27.80   -0.008827   -0.018334   -0.020692
 28.80    0.014510    0.005861    0.008041
 29.80    0.013187    0.005504    0.011329
 30.80    0.022765    0.016154    0.023802
 31.80    0.002109   -0.003145    0.004146
 32.80   -0.017226   -0.021193   -0.016225
 33.80   -0.024409   -0.026875   -0.025731
 34.80    0.003860    0.002966   -0.000214
 35.80    0.014617    0.015224    0.008255
 36.80    0.012187    0.014188    0.004789
 37.80    0.029591    0.032772    0.022872
 38.80   -0.003359    0.000822   -0.007648
 39.80    0.003931    0.008970    0.003538
Arc: PJ18
time            range-rate residuals
 [min]     [mm/s]      [mm/s]      [mm/s]
-39.41    0.033630    0.022801    0.022551
-38.41    0.007505   -0.001179   -0.000929
-37.41   -0.014295   -0.020907   -0.020228
-36.41   -0.006004   -0.010650   -0.009899
-35.41    0.016868    0.013831    0.013902
-34.41    0.012365    0.010793    0.009506
-33.41    0.004789    0.004253    0.001215
-32.41   -0.020478   -0.020406   -0.024731
-31.41   -0.007148   -0.007005   -0.011686
-30.41    0.022586    0.022336    0.018834
-29.41    0.010936    0.011472    0.009077
-28.41    0.001036    0.003252    0.001894
-27.41   -0.014045   -0.010400   -0.009935
-26.41    0.007827    0.012794    0.014903
-25.41   -0.017154   -0.010829   -0.007898
-24.41   -0.033987   -0.026339   -0.023480
-23.41    0.006647    0.015224    0.017226
-22.41   -0.018262   -0.009399   -0.008613
-21.41    0.018691    0.026839    0.026875
-20.41   -0.019120   -0.012151   -0.012330
-19.41   -0.007005   -0.003073   -0.000643
-18.41   -0.008291   -0.007719   -0.001144
-17.41   -0.017762   -0.019084   -0.009685
-16.41   -0.008184   -0.010578   -0.001608
-15.41    0.025660    0.022515    0.026732
-14.41   -0.010721   -0.013688   -0.017655
-13.41    0.017119    0.016046    0.003574
-12.41    0.000858    0.003038   -0.014617
-11.41    0.030449    0.035381    0.017940
-10.41    0.003717    0.010042   -0.000929
 -9.41   -0.019870   -0.010436   -0.011257
 -8.41   -0.003288    0.010864    0.020549
 -7.41   -0.052678   -0.035166   -0.019406
 -6.41   -0.037561   -0.017619   -0.003574
 -5.41   -0.020978    0.002251    0.010185
 -4.41   -0.013152    0.012866    0.013545
 -3.41   -0.048282   -0.022729   -0.030091
 -2.41    0.005289    0.028769    0.017940
 -1.41   -0.009578    0.014259    0.011829
 -0.41   -0.062470   -0.036346   -0.025374
  0.59   -0.035702   -0.013616    0.005968
  1.59   -0.028090   -0.014867    0.005146
  2.59   -0.008720   -0.003502    0.011293
  3.59   -0.020800   -0.021693   -0.018083
  4.59    0.021300    0.015975    0.003895
  5.59    0.047853    0.038097    0.016368
  6.59    0.006004   -0.008935   -0.029627
  7.59    0.034416    0.014867    0.000858
  8.59    0.065544    0.043207    0.038311
  9.59    0.006397   -0.018191   -0.011329
 10.59   -0.014510   -0.037382   -0.024874
 11.59    0.007469   -0.012401   -0.003359
 12.59    0.044958    0.023623    0.025195
 13.59    0.021586   -0.007112   -0.012008
 14.59    0.052964    0.014474    0.005039
 15.59    0.060183    0.014474    0.001036
 16.59    0.065401    0.017440    0.001358
 17.59    0.050283    0.004360   -0.010829
 18.59    0.057931    0.016475    0.006290
 19.59    0.028841   -0.006790   -0.010007
 20.59    0.033522    0.005754    0.008684
 21.59    0.023373    0.004968    0.012687
 22.59   -0.015010   -0.023516   -0.011937
 23.59   -0.008541   -0.006969    0.006933
 24.59   -0.043457   -0.031700   -0.017762
 25.59   -0.025910   -0.003681    0.007434
 26.59   -0.028412    0.004503    0.010471
 27.59   -0.050641   -0.006969   -0.007005
 28.59   -0.047424    0.007005    0.001930
 29.59   -0.064436    0.000536   -0.007183
 30.59   -0.057074    0.014224    0.010578
 31.59   -0.079839   -0.005218    0.000286
 32.59   -0.099959   -0.022015   -0.006254
Arc: PJ21
time            range-rate residuals
 [min]     [mm/s]      [mm/s]      [mm/s]
-39.87    0.011937    0.011007    0.012973
-38.87   -0.029663   -0.029198   -0.028769
-37.87    0.005611    0.007576    0.006361
-36.87   -0.007005   -0.003574   -0.006433
-35.87    0.018155    0.022980    0.018870
-34.87   -0.016118   -0.009971   -0.014867
-33.87    0.004253    0.011686    0.006612
-32.87    0.005218    0.013723    0.009363
-31.87   -0.017726   -0.008220   -0.011365
-30.87   -0.014545   -0.004217   -0.005825
-29.87   -0.005075    0.005289    0.005611
-28.87   -0.003538    0.004503    0.008220
-27.87   -0.019513   -0.014117   -0.007862
-26.87   -0.016797   -0.013866   -0.006647
-25.87   -0.001251   -0.000750    0.006361
-24.87    0.000000   -0.001930    0.004432
-23.87   -0.006147   -0.010400   -0.005146
-22.87    0.013974    0.007183    0.011722
-21.87   -0.011758   -0.021157   -0.017083
-20.87    0.008077   -0.003895   -0.000107
-19.87    0.020514    0.006004    0.009471
-18.87    0.016940   -0.000536    0.002573
-17.87    0.017119   -0.002859   -0.001322
-16.87    0.022408    0.000679   -0.001036
-15.87    0.022408   -0.000536   -0.006719
-14.87    0.031485    0.007684   -0.003145
-13.87    0.039348    0.015153    0.000929
-12.87    0.062577    0.038240    0.023051
-11.87    0.022086   -0.002502   -0.015439
-10.87    0.032772    0.007112   -0.000071
 -9.87    0.018477   -0.006647   -0.007362
 -8.87    0.022980    0.006647    0.006040
 -7.87    0.005039   -0.003038   -0.002359
 -6.87    0.003788    0.002752    0.005325
 -5.87   -0.000715    0.003931    0.008041
 -4.87   -0.028912   -0.019513   -0.014581
 -3.87   -0.014617   -0.001787    0.002788
 -2.87   -0.025517   -0.010757   -0.007684
 -1.87    0.000786    0.016582    0.018119
 -0.87   -0.024981   -0.008005   -0.006683
  0.13   -0.020299   -0.003216    0.000000
  1.13   -0.029806   -0.017333   -0.009149
  2.13   -0.010721   -0.003181    0.006683
  3.13   -0.005718   -0.002323    0.005182
  4.13   -0.002001   -0.001501    0.000393
  5.13   -0.004503   -0.005718   -0.010650
  6.13    0.013974    0.012437    0.001930
  7.13    0.022193    0.021050    0.008970
  8.13   -0.003788   -0.003752   -0.012830
  9.13    0.020514    0.022408    0.019334
 10.13   -0.011115   -0.006290   -0.002752
 11.13   -0.036489   -0.027054   -0.019406
 12.13   -0.026696   -0.012866   -0.003788
 13.13    0.000929    0.018083    0.025481
 14.13   -0.017119    0.001215    0.004789
 15.13   -0.037990   -0.021300   -0.021872
 16.13   -0.007576    0.005218    0.001287
 17.13    0.007398    0.015224    0.009292
 18.13   -0.007219   -0.004074   -0.010400
 19.13    0.016976    0.016547    0.011436
 20.13    0.006754    0.004253    0.001358
 21.13   -0.004038   -0.006433   -0.007291
 22.13    0.000858   -0.000500    0.000715
 23.13   -0.008470   -0.008434   -0.005253
 24.13   -0.000572    0.001108    0.005790
 25.13   -0.007648   -0.004110    0.001322
 26.13   -0.009256   -0.004074    0.001537
 27.13   -0.010614   -0.003788    0.001215
 28.13   -0.017297   -0.009006   -0.005289
 29.13   -0.022586   -0.012830   -0.011222
 30.13    0.003610    0.014224    0.013795
 31.13   -0.002573    0.006862    0.006147
 32.13   -0.018334   -0.010400   -0.011400
 33.13   -0.003717    0.002680    0.001394
 34.13   -0.001751    0.003181    0.001501
 35.13    0.003967    0.007326    0.005361
 36.13   -0.007112   -0.005432   -0.007362
 37.13   -0.001108   -0.000929   -0.002752
 38.13    0.006397    0.004896    0.003467
 39.13    0.009363    0.006147    0.005682
Arc: PJ22
time            range-rate residuals
 [min]     [mm/s]      [mm/s]      [mm/s]
-39.21    0.005039   -0.003752   -0.004753
-38.21    0.008398    0.000500   -0.000322
-37.21   -0.003002   -0.010007   -0.010364
-36.21    0.014331    0.008291    0.008327
-35.21    0.013688    0.008649    0.009256
-34.21   -0.003717   -0.007862   -0.006826
-33.21    0.001894   -0.001358   -0.000071
-32.21    0.011722    0.009292    0.010436
-31.21   -0.027161   -0.028948   -0.028090
-30.21    0.011651    0.010364    0.010721
-29.21    0.000286    0.000357   -0.000500
-28.21   -0.001144    0.000536   -0.002001
-27.21    0.017476    0.020800    0.017261
-26.21   -0.011150   -0.006111   -0.009864
-25.21   -0.005218    0.001680   -0.001108
-24.21   -0.011579   -0.002752   -0.003538
-23.21   -0.007219    0.003502    0.005611
-22.21   -0.006147    0.006361    0.012151
-21.21   -0.023123   -0.009185    0.000000
-20.21   -0.026232   -0.010543    0.000750
-19.21   -0.017655    0.001787    0.011651
-18.21   -0.040956   -0.016582   -0.010936
-17.21   -0.028662    0.001287    0.000393
-16.21   -0.030234    0.005575   -0.003431
-15.21   -0.031199    0.010543   -0.006969
-14.21   -0.015832    0.032164    0.007934
-13.21   -0.024981    0.029198    0.001001
-12.21   -0.015224    0.045030    0.018012
-11.21   -0.077266   -0.011794   -0.031986
-10.21   -0.045423    0.023837    0.015224
 -9.21   -0.073549   -0.003645    0.003752
 -8.21   -0.099352   -0.030878   -0.006826
 -7.21   -0.098208   -0.032772    0.004646
 -6.21   -0.112253   -0.051641   -0.007005
 -5.21   -0.107393   -0.053178   -0.008899
 -4.21   -0.070940   -0.024373    0.012187
 -3.21   -0.044923   -0.007791    0.014688
 -2.21   -0.054072   -0.027911   -0.023444
 -1.21    0.009435    0.023873    0.010507
 -0.21    0.018870    0.021943   -0.004789
  0.79    0.046960    0.040455    0.005504
  1.79    0.041885    0.026661   -0.009864
  2.79    0.057431    0.033808    0.003109
  3.79    0.069296    0.038347    0.019370
  4.79    0.022908   -0.014117   -0.019156
  5.79    0.040670   -0.000750    0.005611
  6.79    0.031807   -0.012794    0.000322
  7.79    0.020978   -0.025696   -0.011436
  8.79    0.043779   -0.003931    0.006826
  9.79    0.044994   -0.002716    0.002073
 10.79    0.045316   -0.001430   -0.002001
 11.79    0.061398    0.016440    0.013009
 12.79    0.039848   -0.002645   -0.006183
 13.79    0.032379   -0.007076   -0.008684
 14.79    0.035095   -0.000965    0.000036
 15.79    0.025445   -0.006969   -0.003824
 16.79    0.038669    0.009864    0.014081
 17.79    0.012866   -0.012079   -0.008434
 18.79    0.020657   -0.000322    0.001501
 19.79    0.020585    0.003502    0.003073
 20.79    0.013366    0.000179   -0.002180
Arc: PJ23
time            range-rate residuals
 [min]     [mm/s]      [mm/s]      [mm/s]
-39.38    0.035309    0.005790    0.005611
-38.38    0.032736    0.006576    0.002823
-37.38    0.026017    0.003288   -0.002895
-36.38    0.036131    0.016868    0.009328
-35.38    0.015903    0.000179   -0.007791
-34.38    0.024302    0.012258    0.004539
-33.38    0.011329    0.003002   -0.004003
-32.38    0.014045    0.009471    0.003610
-31.38    0.005396    0.004789    0.000536
-30.38   -0.007541   -0.004253   -0.006183
-29.38    0.002716    0.010614    0.011257
-28.38   -0.023087   -0.010185   -0.006683
-27.38   -0.022765   -0.004753    0.002109
-26.38   -0.040849   -0.017369   -0.007434
-25.38   -0.033737   -0.004539    0.007255
-24.38   -0.044279   -0.009113    0.002645
-23.38   -0.054858   -0.013438   -0.004146
-22.38   -0.053107   -0.005682   -0.001287
-21.38   -0.054715   -0.001322   -0.004217
-20.38   -0.041849    0.017154    0.005504
-19.38   -0.049354    0.000929   -0.006504
-18.38   -0.037239   -0.003895    0.000750
-17.38   -0.014903    0.003038    0.016868
-16.38   -0.037525   -0.033522   -0.015081
-15.38   -0.007362   -0.016976   -0.000322
-14.38    0.022944   -0.000322    0.008113
-13.38    0.027411   -0.009006   -0.011937
-12.38    0.059647    0.011865    0.000107
-11.38    0.077194    0.018762    0.005825
-10.38    0.083198    0.012401    0.007112
 -9.38    0.069153    0.005468   -0.006290
 -8.38    0.064936    0.020478   -0.003252
 -7.38    0.064186    0.037346    0.009435
 -6.38    0.030628    0.017869   -0.008649
 -5.38    0.004217    0.002001   -0.016904
 -4.38    0.016582    0.023980    0.023944
 -3.38   -0.029591   -0.013831    0.012866
 -2.38   -0.087773   -0.068617   -0.023444
 -1.38   -0.067259   -0.048854   -0.005325
 -0.38   -0.029806   -0.010900    0.013652
  0.62   -0.019370   -0.003109   -0.003145
  1.62    0.008077    0.017619   -0.010507
  2.62    0.066830    0.068617    0.020442
  3.62    0.044887    0.040027   -0.002609
  4.62    0.005718   -0.002859   -0.017440
  5.62   -0.005253   -0.014474    0.002216
  6.62   -0.017583   -0.025374    0.011150
  7.62   -0.033093   -0.038919    0.000179
  8.62   -0.026232   -0.029377   -0.005897
  9.62    0.003538    0.004574    0.001858
 10.62    0.020514    0.025374    0.001966
 11.62    0.015224    0.023230   -0.005611
 12.62    0.000965    0.012222   -0.008363
 13.62    0.013616    0.028412    0.023659
 14.62   -0.039491   -0.021550   -0.009721
 15.62   -0.040849   -0.020728    0.002788
 16.62   -0.056752   -0.035309   -0.009113
 17.62   -0.043279   -0.021085   -0.001108
 18.62   -0.034380   -0.011722   -0.002966
 19.62   -0.012651    0.009828    0.007398
 20.62    0.002788    0.024516    0.014367
 21.62   -0.023337   -0.002859   -0.016368
 22.62    0.001608    0.020013    0.007326
 23.62   -0.011865    0.004110   -0.005253
 24.62   -0.013866   -0.000929   -0.006004
 25.62   -0.012115   -0.002680   -0.003752
 26.62    0.001966    0.007541    0.009149
 27.62   -0.003610   -0.002251    0.000750
 28.62    0.006504    0.003288    0.006754
 29.62   -0.000107   -0.008077   -0.004324
 30.62    0.003788   -0.006183   -0.004682
 31.62    0.010614    0.000250   -0.001072
 32.62    0.011329    0.000465   -0.002466
 33.62    0.015510    0.003931    0.000643
 34.62    0.010793   -0.001680   -0.004467
 35.62    0.025767    0.012473    0.010614
 36.62    0.008470   -0.005897   -0.006647
 37.62    0.010543   -0.004896   -0.004574
 38.62    0.027232    0.010507    0.011829
 39.62    0.010936   -0.007219   -0.005003
Arc: PJ25
time            range-rate residuals
 [min]     [mm/s]      [mm/s]      [mm/s]
-39.40    0.005075    0.010400    0.012687
-38.40   -0.015367   -0.008113   -0.006183
-37.40   -0.001823    0.007219    0.008756
-36.40    0.000214    0.010864    0.012258
-35.40   -0.025124   -0.013080   -0.012008
-34.40    0.000322    0.013723    0.014510
-33.40   -0.032057   -0.018155   -0.017976
-32.40   -0.014081    0.000608    0.000107
-31.40   -0.003967    0.011079    0.009578
-30.40   -0.027661   -0.012723   -0.015117
-29.40   -0.010650    0.002859    0.000536
-28.40   -0.007541    0.003288    0.001894
-27.40   -0.019656   -0.011615   -0.012151
-26.40    0.013652    0.018620    0.018977
-25.40   -0.004932   -0.003181   -0.002216
-24.40    0.002109    0.000429    0.001894
-23.40    0.005396    0.000000    0.001715
-22.40    0.001930   -0.007791   -0.006004
-21.40    0.008184   -0.006540   -0.004610
-20.40    0.017476   -0.003002   -0.000715
-19.40    0.022229   -0.001572   -0.001072
-18.40    0.036238    0.011722    0.009471
-17.40    0.032629    0.008756    0.004825
-16.40    0.023373    0.001572   -0.003395
-15.40    0.021943    0.003002   -0.003145
-13.40    0.011972   -0.000500   -0.009542
-12.40    0.022729    0.015475    0.006933
-11.40    0.009149    0.008470    0.003502
-10.40    0.003467    0.009077    0.009649
 -9.40   -0.028805   -0.019441   -0.013080
 -8.40   -0.026732   -0.015260   -0.004610
 -7.40   -0.015046   -0.001751    0.010293
 -6.40   -0.020406   -0.005825    0.002645
 -5.40   -0.026125   -0.011508   -0.010864
 -4.40   -0.010364    0.004753   -0.001179
 -3.40   -0.001537    0.015260    0.009113
 -2.40   -0.011257    0.006433    0.004467
 -1.40   -0.027054   -0.010185   -0.008970
 -0.40   -0.018405   -0.001287    0.002037
  0.60   -0.024016   -0.009363    0.000500
  1.60   -0.036060   -0.026303   -0.012723
  2.60    0.001036    0.005968    0.014295
  3.60    0.006933    0.007255    0.008041
  4.60    0.001358   -0.002037   -0.005289
  5.60   -0.005039   -0.010543   -0.015653
  6.60    0.017690    0.010864    0.004289
  7.60    0.029448    0.020728    0.014402
  8.60    0.000715   -0.010972   -0.015010
  9.60    0.029019    0.013545    0.012866
 10.60    0.014796    0.000179   -0.000965
 11.60   -0.004896   -0.016082   -0.018405
 12.60    0.031700    0.023015    0.021443
 13.60   -0.007827   -0.014867   -0.015796
 14.60    0.024481    0.018262    0.016940
 15.60   -0.012830   -0.019013   -0.021586
 16.60    0.024516    0.017369    0.013580
 17.60    0.007827   -0.000715   -0.005575
 18.60    0.029484    0.019227    0.014045
 19.60    0.006612   -0.005325   -0.009506
 20.60    0.006719   -0.005003   -0.008291
 21.60    0.012151    0.001930   -0.000393
 22.60    0.015260    0.006433    0.006147
 23.60    0.012437    0.005218    0.007219
 24.60   -0.002645   -0.008113   -0.003967
 25.60    0.002966   -0.000429    0.005361
 26.60   -0.024195   -0.025374   -0.018870
 27.60   -0.001823   -0.000608    0.005539
 29.60    0.013831    0.020764    0.022122
 30.60   -0.030377   -0.022801   -0.023087
 31.60   -0.006397    0.000536   -0.000572
 32.60   -0.000786    0.005575    0.003395
 33.60   -0.001644    0.004503    0.001144
 34.60    0.002394    0.008255    0.004110
 35.60    0.004181    0.009899    0.005396
 36.60   -0.025481   -0.019656   -0.023944
 37.60    0.007005    0.012973    0.009542
 38.60   -0.010114   -0.004038   -0.006290
 39.60    0.009471    0.015796    0.015010
Arc: PJ27
time            range-rate residuals
 [min]     [mm/s]      [mm/s]      [mm/s]
-39.27   -0.010293   -0.005218   -0.004467
-38.27   -0.021371   -0.018334   -0.017047
-37.27    0.001358    0.002359    0.003860
-36.27    0.000858    0.000036    0.001465
-35.27    0.019656    0.016904    0.018012
-34.27    0.010650    0.005968    0.006683
-33.27    0.000750   -0.005825   -0.005539
-32.27    0.019263    0.010864    0.010757
-31.27   -0.001144   -0.011400   -0.011686
-30.27    0.004396   -0.007755   -0.008255
-29.27    0.012151   -0.001966   -0.002430
-28.27   -0.000357   -0.016582   -0.017083
-27.27    0.034023    0.015618    0.015081
-26.27    0.032808    0.012437    0.011543
-25.27    0.039383    0.016940    0.015868
-24.27   -0.016940   -0.041063   -0.042385
-23.27    0.058610    0.033165    0.032450
-22.27    0.032522    0.006218    0.007005
-21.27   -0.016654   -0.043886   -0.040420
-20.27    0.048139    0.019656    0.026625
-19.27    0.015618   -0.011615   -0.005003
-18.27    0.002466   -0.023051   -0.020049
-17.27    0.056788    0.032200    0.029341
-16.27    0.030878    0.008470   -0.002394
-15.27    0.028233    0.010650   -0.007934
-14.27    0.048532    0.038347    0.015189
-13.27    0.012508    0.010293   -0.012758
-12.27   -0.021514   -0.017011   -0.035273
-11.27    0.024909    0.035631    0.026160
-10.27    0.009542    0.028483    0.030449
 -9.27   -0.071691   -0.042528   -0.029877
 -8.27   -0.006397    0.030949    0.047996
 -7.27   -0.145168   -0.104248   -0.091382
 -6.27   -0.007862    0.033308    0.039812
 -5.27   -0.031914    0.008935    0.014688
 -4.27   -0.023623    0.014045    0.025946
 -3.27   -0.106678   -0.075872   -0.054286
 -2.27   -0.033344   -0.009506    0.024016
 -1.27   -0.059504   -0.041814    0.000214
 -0.27   -0.037453   -0.029162    0.004539
  0.73   -0.015832   -0.020121   -0.014903
  1.73    0.026661    0.012473   -0.014724
  2.73    0.128157    0.108501    0.059540
  3.73    0.052356    0.028412   -0.031700
  4.73    0.064114    0.035559   -0.023373
  5.73    0.081233    0.049390    0.009042
  6.73    0.052535    0.020192    0.009399
  7.73    0.038776    0.008827    0.023873
  8.73   -0.024981   -0.050641   -0.020371
  9.73   -0.041242   -0.062184   -0.027232
 10.73    0.018083    0.001287    0.031199
 11.73   -0.004825   -0.016976    0.000286
 12.73   -0.016511   -0.023194   -0.019835
 13.73    0.028519    0.027340    0.021193
 14.73    0.001251    0.005432   -0.004539
 15.73   -0.003574    0.006004   -0.003288
 16.73   -0.012508    0.002323   -0.003109
 17.73   -0.009935    0.009363    0.009328
 18.73   -0.052392   -0.029269   -0.024945
 19.73    0.005504    0.032129    0.037990
 20.73   -0.061684   -0.035273   -0.027518
 21.73   -0.014939    0.009685    0.018512
 22.73   -0.047710   -0.025338   -0.016797
 23.73   -0.008935    0.010650    0.018441
 24.73   -0.038561   -0.022050   -0.015510
 25.73   -0.017512   -0.004360    0.000893
 26.73   -0.021014   -0.011400   -0.007541
 27.73   -0.002573    0.003467    0.006040
 28.73    0.026267    0.028376    0.029698
 29.73   -0.013116   -0.014831   -0.014796
 30.73   -0.011758   -0.015653   -0.018369
 31.73    0.019263    0.014045    0.008255
 32.73   -0.003252   -0.009828   -0.017940
 33.73    0.038883    0.030806    0.021693
 34.73    0.006969   -0.002752   -0.011829
 35.73    0.034702    0.023373    0.015367
 36.73    0.041528    0.028412    0.022158
 37.73   -0.013295   -0.028269   -0.032057
 38.73    0.021121    0.004181    0.003181
 39.73    0.001001   -0.017833   -0.015975
Arc: PJ28
time            range-rate residuals
 [min]     [mm/s]      [mm/s]      [mm/s]
-39.23    0.001894   -0.001751   -0.000786
-38.23   -0.008148   -0.011543   -0.009578
-37.23    0.000322   -0.002966   -0.000286
-36.23    0.020657    0.017440    0.020156
-35.23    0.001966   -0.001358    0.000679
-34.23    0.012187    0.008720    0.009435
-33.23    0.004968    0.001108    0.000143
-32.23    0.000143   -0.004503   -0.006862
-31.23   -0.006040   -0.011758   -0.014867
-30.23    0.006147   -0.000679   -0.003574
-29.23    0.007862    0.001430   -0.002180
-28.23    0.032700    0.027554    0.023123
-27.23   -0.011508   -0.015975   -0.020549
-26.23    0.007255    0.003181   -0.001501
-25.23    0.010507    0.006683    0.001537
-24.23    0.013866    0.010221    0.004324
-23.23    0.007719    0.004253   -0.002251
-22.23    0.010936    0.007326    0.001108
-21.23    0.012330    0.007398    0.002931
-20.23    0.013509    0.005647    0.004074
-19.23    0.000786   -0.008434   -0.010078
-18.23   -0.002287   -0.012437   -0.015760
-17.23    0.037739    0.027911    0.023051
-16.23    0.024481    0.018155    0.013009
-15.23   -0.015189   -0.015153   -0.018369
-14.23   -0.006612    0.000429    0.000750
-13.23   -0.022586   -0.009756   -0.005897
-12.23   -0.022729   -0.003717    0.003038
-11.23   -0.024838    0.004003    0.013330
-10.23   -0.069082   -0.027554   -0.017226
 -9.23   -0.034809    0.008970    0.023373
 -8.23   -0.080196   -0.041134   -0.026160
 -7.23   -0.041599   -0.008327    0.005718
 -6.23   -0.037489   -0.009077    0.006576
 -5.23   -0.024373   -0.002716    0.013795
 -4.23   -0.057503   -0.044637   -0.030699
 -3.23   -0.008720   -0.002788    0.009542
 -2.23    0.018119    0.018012    0.029448
 -1.23   -0.034845   -0.044994   -0.042207
 -0.23    0.051070    0.028519    0.016976
  0.77    0.059718    0.034630    0.010293
  1.77    0.045816    0.023873   -0.004896
  2.77    0.023230    0.003788   -0.027768
  3.77    0.094670    0.076229    0.043708
  4.77    0.026232    0.009113   -0.016332
  5.77    0.010543   -0.003681   -0.017154
  6.77    0.030020    0.020156    0.016511
  7.77   -0.006969   -0.012401   -0.009042
  8.77   -0.000357   -0.002216    0.006433
  9.77    0.000608    0.001894    0.011329
 10.77   -0.020514   -0.018226   -0.010507
 11.77   -0.012365   -0.009721   -0.004574
 12.77   -0.003038   -0.000286    0.003574
 13.77    0.008970    0.011686    0.015582
 14.77   -0.025052   -0.022301   -0.017083
 15.77   -0.006075   -0.003467    0.004432
 16.77   -0.016297   -0.014081   -0.003502
 17.77   -0.014295   -0.012723   -0.001001
 18.77   -0.007469   -0.006361    0.002823
 19.77    0.015475    0.016332    0.020299
 20.77   -0.014295   -0.014867   -0.016404
 21.77   -0.012473   -0.014974   -0.021550
 22.77    0.025731    0.021443    0.011079
 23.77    0.023087    0.016940    0.004932
 24.77    0.025553    0.017726    0.006433
 25.77    0.033344    0.023909    0.015439
 26.77   -0.001394   -0.012294   -0.016761
 27.77    0.009721   -0.002609   -0.002895
 28.77    0.006862   -0.006897   -0.003610
 29.77    0.005003   -0.009971   -0.004539
 30.77    0.020692    0.006004    0.011115
 31.77   -0.002537   -0.016440   -0.013116
 32.77    0.037418    0.024230    0.025696
 33.77    0.003181   -0.009149   -0.009506
 34.77    0.010686   -0.000965   -0.002573
 35.77    0.003109   -0.007719   -0.009935
 36.77    0.017440    0.006969    0.004682
 37.77    0.014117    0.004324    0.002394
 38.77    0.029770    0.020478    0.019120
 39.77   -0.006111   -0.014939   -0.015725
Arc: PJ29
time            range-rate residuals
 [min]     [mm/s]      [mm/s]      [mm/s]
-39.80   -0.003824   -0.000893   -0.000179
-38.80    0.004789    0.008470    0.008470
-37.80   -0.003788    0.000750   -0.000250
-36.80   -0.009113   -0.003717   -0.005933
-35.80   -0.009399   -0.003109   -0.006075
-34.80   -0.016118   -0.008970   -0.011972
-33.80    0.001394    0.009292    0.007040
-32.80   -0.021479   -0.012866   -0.013545
-31.80   -0.014974   -0.005682   -0.004396
-30.80   -0.004110    0.005647    0.008684
-29.80   -0.006433    0.002859    0.007398
-28.80   -0.008041   -0.001680    0.004932
-27.80    0.001930    0.005182    0.011972
-26.80   -0.006754   -0.006933   -0.001858
-25.80    0.001394   -0.002251   -0.000179
-24.80   -0.000608   -0.007434   -0.008720
-23.80    0.023551    0.013938    0.010221
-22.80    0.008541   -0.003467   -0.007576
-21.80    0.023230    0.008970    0.007040
-20.80    0.016547   -0.000679    0.001215
-19.80    0.012365   -0.008398   -0.003467
-18.80    0.008291   -0.014367   -0.011472
-17.80    0.037418    0.012294    0.010829
-16.80    0.036238    0.010686    0.003931
-15.80    0.034666    0.012723    0.002823
-14.80    0.013473   -0.001430   -0.010114
-13.80    0.015582    0.008148    0.003645
-12.80    0.005825    0.004289    0.004146
-11.80   -0.014188   -0.009185   -0.006576
 -9.80   -0.023659    0.003645    0.009292
 -8.80   -0.043064   -0.012330   -0.003895
 -7.80   -0.042421   -0.013259   -0.004181
 -6.80   -0.047782   -0.021228   -0.008935
 -5.80   -0.015117    0.008970    0.026089
 -4.80   -0.044494   -0.026089   -0.011508
 -3.80   -0.023480   -0.013044   -0.012008
 -2.80    0.016940    0.021550    0.006183
 -1.80    0.036631    0.035202    0.005575
 -0.80    0.053214    0.040813   -0.001036
  2.20    0.016654   -0.005718   -0.010543
  3.20    0.015618   -0.005396    0.008363
  4.20    0.006326   -0.014081    0.006897
  5.20   -0.004396   -0.023015   -0.001751
  6.20   -0.020228   -0.035059   -0.020335
  7.20    0.026446    0.017047    0.019906
  8.20    0.013223    0.009399    0.002823
  9.20   -0.007326   -0.006433   -0.016297
 10.20    0.010757    0.015510    0.006469
 11.20    0.006147    0.013116    0.007398
 12.20   -0.014939   -0.006111   -0.007862
 13.20   -0.012365   -0.002251   -0.000893
 14.20   -0.013259   -0.002287   -0.000357
 15.20   -0.004896    0.006361    0.006719
 16.20   -0.012901   -0.001966   -0.003645
 17.20   -0.011329   -0.001608   -0.004574
 18.20   -0.002180    0.005861    0.002645
 19.20   -0.004682    0.001358   -0.001251
 20.20   -0.001715    0.002680    0.001322
 21.20    0.000000    0.003717    0.003288
 22.20   -0.002073    0.000822    0.001680
 23.20   -0.016833   -0.014867   -0.013009
 24.20   -0.001001    0.000071    0.002001
 25.20    0.005861    0.005861    0.007362
 26.20   -0.003538   -0.004503   -0.003860
 27.20    0.007970    0.006183    0.005825
 28.20   -0.002645   -0.005146   -0.006326
 29.20    0.004253    0.001179   -0.000429
 30.20    0.002251   -0.001179   -0.002823
 31.20    0.001787   -0.002073   -0.003288
 32.20    0.013402    0.009542    0.008863
 33.20    0.006469    0.002645    0.002609
 34.20    0.004038    0.000322    0.000643
 35.20   -0.009649   -0.012973   -0.012723
 36.20    0.009756    0.006826    0.006754
 37.20   -0.002931   -0.005289   -0.006040
 38.20    0.004968    0.003252    0.001858
 39.20    0.001430    0.000393   -0.001465
Arc: PJ30
time            range-rate residuals
 [min]     [mm/s]      [mm/s]      [mm/s]
-32.94    0.001751    0.015224    0.005396
-31.94   -0.013473    0.001394   -0.009506
-30.94   -0.020942   -0.004860   -0.014081
-29.94    0.014152    0.030770    0.026518
-28.94   -0.010007    0.005146    0.008970
-27.94   -0.024552   -0.011472    0.000286
-26.94   -0.033022   -0.022515   -0.005396
-25.94   -0.066473   -0.058789   -0.040920
-24.94   -0.019013   -0.014295   -0.000786
-23.94   -0.008398   -0.006290   -0.001394
-22.94    0.013723    0.013723    0.009077
-21.94    0.033558    0.031735    0.020085
-20.94    0.033665    0.029591    0.016332
-19.94    0.020228    0.012437    0.002895
-18.94   -0.009685   -0.022443   -0.026589
-17.94    0.001894   -0.018048   -0.017726
-16.94    0.035524    0.008684    0.010150
-15.94    0.036596    0.006469    0.006111
-14.94    0.019727   -0.008863   -0.011043
-13.94    0.051284    0.026589    0.024302
-12.94    0.032093    0.009721    0.008899
-11.94    0.005289   -0.015796   -0.014688
-10.94   -0.005111   -0.021693   -0.017762
 -9.94   -0.001394   -0.008470   -0.001930
 -8.94    0.011257    0.013223    0.019120
 -7.94   -0.001608    0.004467    0.004289
 -6.94   -0.013795   -0.005897   -0.011222
 -5.94   -0.015796   -0.005003   -0.007934
 -4.94    0.009971    0.022408    0.024266
 -3.94   -0.044673   -0.034023   -0.034058
 -2.94   -0.044887   -0.035023   -0.042099
 -1.94    0.041635    0.052642    0.037990
 -0.94   -0.013080   -0.004539   -0.029734
  0.06    0.052642    0.055215    0.020692
  1.06    0.070797    0.072691    0.042207
  2.06    0.007434    0.012866    0.002966
  3.06   -0.116077   -0.107071   -0.097350
  4.06   -0.007362    0.003645    0.022229
  5.06    0.016189    0.029091    0.050820
  6.06   -0.039598   -0.023373   -0.001287
  7.06   -0.028376   -0.007398    0.011972
  8.06   -0.099280   -0.073156   -0.056073
  9.06   -0.021014    0.009471    0.027089
 11.06   -0.051320   -0.018548   -0.002752
 12.06   -0.022801    0.008863    0.018905
 13.06   -0.046424   -0.016297   -0.012901
 14.06   -0.044851   -0.016868   -0.018691
 16.06    0.005468    0.028019    0.025731
 17.06   -0.009292    0.009471    0.011651
 18.06   -0.004753    0.009649    0.015975
 19.06   -0.076265   -0.066473   -0.058789
 20.06   -0.044458   -0.039097   -0.034344
 21.06    0.040313    0.042850    0.039812
 22.06    0.064186    0.063828    0.051213
 23.06    0.019620    0.016332   -0.005611
 24.06   -0.009149   -0.015510   -0.044565
 27.06    0.070618    0.055394    0.027411
 28.06    0.031342    0.013473   -0.007112
 29.06    0.021050    0.000536   -0.010471
 30.06    0.055930    0.033379    0.032307
 31.06   -0.009864   -0.032736   -0.025624
 32.06    0.028162    0.005218    0.018941
 33.06    0.003216   -0.019477   -0.001108
 34.06   -0.008398   -0.030770   -0.010257
 35.06    0.014831   -0.006969    0.013116
 36.06    0.005111   -0.015939    0.001465
 37.06    0.004646   -0.015546   -0.002645
 38.06    0.018262   -0.000929    0.006397
 39.06    0.036667    0.018584    0.020156
Arc: PJ31
time            range-rate residuals
 [min]     [mm/s]      [mm/s]      [mm/s]
-39.65   -0.010436   -0.007934   -0.014152
-38.65   -0.001108    0.001322   -0.005825
-37.65    0.002394    0.004860   -0.002144
-36.65    0.007755    0.010257    0.004467
-35.65   -0.030735   -0.028269   -0.032236
-34.65   -0.006826   -0.004360   -0.006254
-33.65    0.001108    0.003610    0.003610
-32.65    0.005539    0.007934    0.009220
-31.65   -0.016654   -0.014331   -0.012222
-30.65    0.017583    0.019477    0.022015
-29.65   -0.017833   -0.016868   -0.013688
-28.65    0.004896    0.003860    0.008184
-27.65    0.006754    0.003359    0.008684
-26.65    0.031342    0.025303    0.030913
-25.65   -0.001537   -0.010614   -0.005933
-24.65   -0.013795   -0.025517   -0.023694
-23.65    0.023015    0.009435    0.006969
-22.65   -0.000143   -0.014152   -0.020871
-21.65    0.037453    0.024445    0.015618
-20.65    0.002716   -0.008792   -0.015582
-19.65    0.030663    0.020728    0.018548
-18.65    0.030878    0.022086    0.023909
-17.65   -0.006540   -0.017619   -0.013366
-16.65   -0.003359   -0.017226   -0.013759
-15.65    0.005003   -0.007612   -0.007291
-14.65   -0.001680   -0.006683   -0.008863
-13.65    0.023194    0.029019    0.026375
-12.65   -0.003860    0.011115    0.008434
-11.65   -0.029984   -0.008577   -0.012044
-10.65   -0.031843   -0.001179   -0.004860
 -9.65   -0.049926   -0.008792   -0.007183
 -8.65   -0.043565    0.000643    0.011400
 -7.65   -0.049533   -0.008327    0.004610
 -6.65   -0.055894   -0.021371   -0.009042
 -5.65   -0.041885   -0.013509    0.002609
 -4.65   -0.041635   -0.021443   -0.001572
 -3.65   -0.017762   -0.009899    0.005968
 -2.65   -0.004074   -0.008184   -0.001358
 -1.65    0.016475    0.002073   -0.001108
 -0.65    0.039812    0.011079   -0.006612
  0.35    0.070190    0.028662   -0.008577
  1.35    0.120366    0.078338    0.030556
  2.35    0.067116    0.028483   -0.006790
  3.35    0.026804   -0.008327   -0.022622
  4.35    0.038061    0.005182    0.009971
  5.35    0.014259   -0.015475    0.005218
  6.35   -0.014224   -0.039169   -0.010150
  7.35    0.009935   -0.008327    0.016976
  8.35   -0.014045   -0.024659   -0.011115
  9.35    0.004217    0.001072    0.002073
 10.35   -0.004503   -0.002323   -0.010078
 11.35    0.012330    0.016904    0.006111
 12.35    0.003574    0.011043    0.001001
 13.35   -0.001001    0.009471    0.003681
 14.35   -0.016940   -0.003324   -0.003645
 15.35   -0.020263   -0.003181    0.001215
 16.35   -0.034451   -0.013759   -0.006290
 17.35   -0.035273   -0.011222   -0.002502
 18.35   -0.028054   -0.000715    0.007040
 19.35   -0.033415   -0.002573    0.001715
 20.35   -0.034666   -0.002394   -0.001108
 21.35   -0.039062   -0.009363   -0.007970
 22.35   -0.022694    0.004324    0.005611
 23.35   -0.022372    0.002001    0.003359
 24.35   -0.016940    0.004789    0.006326
 25.35   -0.027447   -0.008327   -0.006290
 26.35   -0.034702   -0.018191   -0.015296
 27.35   -0.018941   -0.004896   -0.001215
 28.35   -0.004646    0.006897    0.011222
 29.35   -0.006719    0.002323    0.006683
 30.35    0.003610    0.009828    0.013545
 31.35   -0.025803   -0.022479   -0.020013
 32.35    0.015618    0.015796    0.016332
 33.35   -0.006504   -0.009363   -0.011150
 34.35   -0.000250   -0.006361   -0.010185
 35.35    0.017119    0.007684    0.002287
 36.35    0.027411    0.014545    0.008649
 37.35    0.032343    0.015939    0.010614
 38.35    0.027161    0.007076    0.003610
 39.35    0.001680   -0.022158   -0.022872
Arc: PJ32
time            range-rate residuals
 [min]     [mm/s]      [mm/s]      [mm/s]
-39.08   -0.015510   -0.013688   -0.012258
-38.08   -0.028805   -0.027768   -0.026768
-37.08    0.005682    0.005968    0.005575
-36.08   -0.012115   -0.012401   -0.014796
-35.08    0.021300    0.020478    0.015760
-34.08   -0.001322   -0.002609   -0.009149
-33.08    0.026375    0.024588    0.017083
-32.08    0.031986    0.029627    0.022622
-31.08   -0.008970   -0.012008   -0.016833
-30.08    0.007862    0.003931    0.002752
-29.08   -0.012616   -0.015618   -0.014331
-28.08   -0.013938   -0.016154   -0.012651
-27.08    0.016547    0.014653    0.019477
-26.08    0.000572   -0.001537    0.002788
-25.08    0.001894   -0.000393    0.001215
-24.08    0.010614    0.008506    0.005396
-23.08   -0.008148   -0.008827   -0.017119
-22.08    0.010829    0.012937    0.000858
-21.08    0.014295    0.020156    0.007755
-20.08   -0.010328   -0.001251   -0.009899
-19.08    0.002859    0.012687    0.010614
-18.08   -0.000679    0.006504    0.010864
-17.08   -0.023480   -0.021479   -0.012901
-16.08   -0.012651   -0.015081   -0.004682
-15.08   -0.025160   -0.027518   -0.016332
-14.08    0.018834    0.018762    0.033844
-13.08   -0.015475   -0.011972    0.007255
-12.08   -0.046495   -0.041313   -0.019370
-11.08   -0.044029   -0.037668   -0.015903
-10.08   -0.008148    0.001787    0.020263
 -9.08   -0.033737   -0.020299   -0.007934
 -8.08    0.000679    0.014974    0.014081
 -7.08   -0.002251    0.009292   -0.010471
 -6.08    0.035702    0.043029    0.007326
 -5.08    0.033665    0.036489   -0.004896
 -4.08    0.035238    0.031521   -0.003502
 -3.08    0.028447    0.016940   -0.000500
 -2.08    0.020764    0.002359    0.011329
 -1.08   -0.019441   -0.044708   -0.010936
 -0.08   -0.002251   -0.035881    0.006790
  0.92    0.022837   -0.014295    0.013366
  1.92    0.018977   -0.017976   -0.016261
  2.92    0.043243    0.008720   -0.016475
  3.92    0.087701    0.056395    0.010614
  4.92    0.087201    0.059504    0.008005
  5.92    0.082376    0.059540    0.020335
  6.92    0.031771    0.015653   -0.000465
  7.92   -0.025160   -0.032879   -0.026375
  8.92   -0.034273   -0.032736   -0.010972
  9.92   -0.026839   -0.016332    0.011543
 10.92   -0.043207   -0.028233    0.001644
 11.92   -0.012401    0.006469    0.033915
 12.92   -0.069153   -0.046317   -0.022586
 13.92   -0.060862   -0.034130   -0.013831
 14.92   -0.022729    0.007684    0.024087
 15.92   -0.064364   -0.030520   -0.019227
 16.92   -0.040027   -0.003216    0.001108
 17.92   -0.045888   -0.006719   -0.009685
 18.92   -0.007898    0.033201    0.023659
 19.92   -0.027840    0.014367    0.001215
 20.92   -0.041206   -0.000179   -0.011758
 21.92   -0.035488    0.003359   -0.002716
 22.92   -0.022694    0.013580    0.014831
 23.92   -0.044279   -0.011079   -0.002430
 24.92   -0.030842   -0.001036    0.013080
 25.92   -0.078159   -0.052213   -0.035631
 26.92   -0.050784   -0.028912   -0.013152
 27.92   -0.013795    0.003681    0.015903
 28.92    0.002001    0.014974    0.022015
 29.92   -0.020764   -0.012365   -0.011079
 30.92   -0.003538    0.001036   -0.003610
 31.92    0.014259    0.015475    0.005897
 32.92    0.033844    0.031307    0.018762
 33.92    0.025839    0.019692    0.005825
 34.92    0.017655    0.007719   -0.006040
 35.92    0.012937   -0.000893   -0.013438
 36.92    0.016547   -0.001144   -0.011615
 37.92    0.001036   -0.020442   -0.028412
 38.92    0.063935    0.038454    0.033808
 39.92    0.050140    0.021193    0.019906
Arc: PJ33
time            range-rate residuals
 [min]     [mm/s]      [mm/s]      [mm/s]
-39.22    0.009756    0.009685    0.016654
-38.22    0.004467    0.002466    0.007291
-37.22    0.008363    0.004467    0.006469
-36.22    0.011079    0.005075    0.003931
-35.22    0.005611   -0.002430   -0.007076
-34.22    0.020728    0.010436    0.002537
-33.22    0.023301    0.010507   -0.000036
-32.22    0.002716   -0.012830   -0.024766
-31.22    0.020692    0.001966   -0.009578
-30.22    0.050391    0.027911    0.018834
-29.22    0.061648    0.036631    0.030091
-28.22    0.052857    0.024838    0.021693
-27.22   -0.014831   -0.046710   -0.046459
-26.22    0.036953    0.000250    0.002645
-25.22    0.042528    0.000500    0.002680
-24.22    0.062148    0.014796    0.013616
-23.22    0.017726   -0.033701   -0.040706
-22.22    0.077194    0.023730    0.010400
-21.22    0.064793    0.011543   -0.006111
-20.22    0.040527   -0.010972   -0.029091
-19.22    0.131337    0.086164    0.065722
-18.22    0.066509    0.026518    0.003610
-17.22    0.066330    0.027661    0.001287
-16.22    0.034094   -0.004396   -0.035988
-15.22    0.083127    0.047281    0.011115
-14.22    0.023123   -0.005039   -0.041277
-13.22    0.041170    0.023659   -0.007005
-12.22    0.104534    0.096993    0.075693
-11.22    0.015653    0.016440    0.004860
-10.22   -0.031521   -0.021121   -0.023659
 -9.22   -0.049319   -0.029591   -0.020228
 -8.22   -0.060505   -0.032486   -0.011257
 -7.22   -0.081912   -0.048782   -0.016368
 -6.22   -0.055001   -0.019263    0.027840
 -5.22   -0.089059   -0.050891    0.016511
 -4.22   -0.117900   -0.078445    0.007898
 -3.22   -0.140308   -0.101496   -0.008255
 -2.22   -0.130372   -0.092383   -0.010221
 -1.22   -0.116935   -0.079053   -0.026375
 -0.22   -0.059683   -0.023766   -0.016046
  0.78    0.029198    0.059504    0.018977
  1.78    0.111181    0.136019    0.059575
  2.78    0.067259    0.088452   -0.001465
  3.78    0.017047    0.034988   -0.047639
  4.78    0.057395    0.071905    0.011901
  5.78    0.004610    0.015582   -0.012115
  6.78   -0.036203   -0.028054   -0.022015
  7.78   -0.028483   -0.022408    0.009864
  8.78    0.011472    0.015653    0.061184
  9.78   -0.020442   -0.018334    0.026375
 10.78   -0.051534   -0.051391   -0.020156
 11.78   -0.112003   -0.113861   -0.103783
 12.78    0.028876    0.024766    0.013473
 13.78    0.005182   -0.001358   -0.027375
 14.78    0.138985    0.129765    0.099745
 15.78    0.023659    0.011508   -0.012365
 16.78    0.103497    0.088237    0.076730
 17.78    0.001072   -0.017547   -0.015367
 18.78   -0.100388   -0.122474   -0.110716
 19.78    0.043779    0.018262    0.032665
 20.78   -0.047675   -0.074371   -0.066473
 21.78   -0.001358   -0.028447   -0.032343
 22.78    0.083234    0.055894    0.039312
 23.78    0.154031    0.126620    0.099888
 24.78    0.126513    0.099209    0.066973
 25.78    0.044387    0.017297   -0.014831
 26.78    0.008291   -0.018369   -0.045816
 27.78   -0.009935   -0.035917   -0.055751
 28.78    0.012866   -0.012330   -0.023444
 29.78   -0.005361   -0.029520   -0.032557
 30.78    0.037025    0.015224    0.017762
 31.78    0.034559    0.015510    0.021586
 32.78    0.029234    0.013116    0.021514
 33.78    0.006612   -0.006397    0.003359
 34.78   -0.008327   -0.018012   -0.007148
 35.78    0.043529    0.037060    0.049104
 36.78   -0.017940   -0.021014   -0.007827
 37.78   -0.069082   -0.068653   -0.054536
 38.78   -0.030556   -0.026804   -0.012365
 39.78   -0.026732   -0.019406   -0.005933
