# Supplementary material for: Juno spacecraft gravity measurements provide evidence for normal modes of Jupiter
Source: Nat Commun. 2022 Aug 30;13:4632. doi: 10.1038/s41467-022-32299-9 (PMC9427753; doi:10.1038/s41467-022-32299-9)
Supplement: Supplementary file 2 — Source data [file 41467_2022_32299_MOESM2_ESM.zip › source_data/source_data_supplementary_figure4.txt]

  GM      dT=2.5   dT=5.0  dT=10.0
[km3/s2]
1.0e-04   5609.9   5659.4   5684.5
3.0e-04   5005.6   5308.0   5491.3
1.0e-03   2950.9   3648.6   4282.3
3.0e-03   1194.1   1607.2   2138.3
1.0e-02    333.3    486.4    753.2
3.0e-02      6.5     85.3    299.5
1.0e-01    -99.9    -67.3    154.4
3.0e-01   -107.4   -105.0    119.5
