# Supplementary material for: Juno spacecraft gravity measurements provide evidence for normal modes of Jupiter
Source: Nat Commun. 2022 Aug 30;13:4632. doi: 10.1038/s41467-022-32299-9 (PMC9427753; doi:10.1038/s41467-022-32299-9)
Supplement: Supplementary file 2 — Source data [file 41467_2022_32299_MOESM2_ESM.zip › source_data/source_data_figure5.txt]

v_uniform   AIC
 [cm/s]
1.0e-03    5551.0
2.0e-03    5062.9
3.0e-03    4467.1
5.0e-03    3656.9
1.0e-02    2797.3
2.0e-02    2234.1
3.0e-02    1988.4
5.0e-02    1677.4
1.0e-01    1522.1
2.0e-01    1919.1
3.0e-01    2281.1
5.0e-01    2774.9
1.0e+00    3400.6
2.0e+00    4304.4
3.0e+00    4872.7
5.0e+00    5663.7
1.0e+01    6654.9
2.0e+01    7786.7
3.0e+01    8435.6
5.0e+01    9289.5
1.0e+02   10500.1
2.0e+02   11792.9
3.0e+02   12603.3
5.0e+02   13553.2
