# Supplementary material for: Juno spacecraft gravity measurements provide evidence for normal modes of Jupiter
Source: Nat Commun. 2022 Aug 30;13:4632. doi: 10.1038/s41467-022-32299-9 (PMC9427753; doi:10.1038/s41467-022-32299-9)
Supplement: Supplementary file 2 — Source data [file 41467_2022_32299_MOESM2_ESM.zip › source_data/source_data_figure4.txt]

idx   v_max     v_min     f_peak   sig_f    AIC
       [cm/s]    [cm/s] [microHz][microHz]
  1   3.0e+01   5.0e-02   1010.0   275.0     0.0
  2   2.0e+01   5.0e-02   1060.0   300.0     2.0
  3   2.0e+01   3.0e-02   1060.0   300.0     5.7
  4   3.0e+01   3.0e-02   1060.0   275.0     9.4
  5   3.0e+01   3.0e-02   1010.0   275.0    11.9
  6   2.0e+01   5.0e-02   1110.0   300.0    16.4
  7   3.0e+01   3.0e-02   1010.0   250.0    17.1
  8   3.0e+01   5.0e-02   1160.0   300.0    18.5
  9   2.0e+01   0.0e+00   1060.0   325.0    19.3
 10   3.0e+01   3.0e-02   1160.0   300.0    21.0
 11   3.0e+01   5.0e-02   1110.0   300.0    22.1
 12   2.0e+01   3.0e-02   1110.0   300.0    22.3
 13   3.0e+01   3.0e-02   1110.0   275.0    24.8
 14   3.0e+01   2.0e-02   1010.0   275.0    25.6
 15   2.0e+01   3.0e-02   1010.0   300.0    25.7
 16   3.0e+01   3.0e-02   1060.0   300.0    27.0
 17   2.0e+01   2.0e-02   1010.0   300.0    27.3
 18   3.0e+01   3.0e-02   1110.0   300.0    27.7
 19   3.0e+01   5.0e-02   1060.0   300.0    28.1
 20   3.0e+01   5.0e-02   1110.0   275.0    29.8
 21   2.0e+01   1.0e-02   1060.0   300.0    32.1
 22   3.0e+01   2.0e-02   1060.0   300.0    32.8
 23   2.0e+01   1.0e-02   1010.0   300.0    32.9
 24   2.0e+01   5.0e-02   1010.0   275.0    33.4
 25   3.0e+01   2.0e-02   1110.0   275.0    35.7
 26   2.0e+01   2.0e-02   1110.0   300.0    36.4
 27   5.0e+01   5.0e-02   1110.0   275.0    36.6
 28   2.0e+01   5.0e-02   1010.0   300.0    36.7
 29   2.0e+01   0.0e+00   1110.0   325.0    37.0
 30   3.0e+01   2.0e-02   1110.0   300.0    38.4
 31   2.0e+01   3.0e-02    960.0   275.0    39.9
 32   5.0e+01   3.0e-02   1110.0   275.0    41.3
 33   3.0e+00   2.0e-02   1010.0   275.0    42.6
 34   2.0e+01   3.0e-02   1060.0   275.0    42.6
 35   3.0e+01   1.0e-02   1060.0   300.0    42.6
 36   3.0e+01   2.0e-02   1010.0   300.0    42.9
 37   3.0e+01   1.0e-02   1010.0   275.0    43.1
 38   3.0e+01   1.0e-02   1010.0   300.0    43.5
 39   3.0e+01   1.0e-01   1010.0   275.0    43.6
 40   2.0e+01   0.0e+00   1010.0   300.0    43.9
 41   3.0e+01   1.0e-02   1060.0   275.0    43.9
 42   2.0e+01   3.0e-02   1010.0   275.0    44.1
 43   3.0e+01   3.0e-02   1010.0   300.0    45.1
 44   3.0e+01   3.0e-03   1010.0   300.0    46.0
 45   3.0e+01   1.0e-03   1010.0   300.0    46.7
 46   3.0e+01   0.0e+00   1010.0   300.0    47.2
 47   3.0e+01   1.0e-02   1160.0   300.0    50.3
 48   3.0e+01   3.0e-02   1210.0   300.0    50.7
 49   2.0e+01   3.0e-02    910.0   275.0    51.1
 50   3.0e+01   1.0e-02   1110.0   325.0    51.8
 51   3.0e+01   1.0e-02   1010.0   250.0    52.0
 52   5.0e+01   2.0e-02   1110.0   275.0    52.0
 53   5.0e+01   3.0e-02   1160.0   275.0    52.3
 54   3.0e+01   1.0e-02   1110.0   300.0    54.6
 55   3.0e+01   3.0e-03   1110.0   325.0    54.7
 56   3.0e+01   1.0e-03   1110.0   325.0    55.1
 57   3.0e+01   0.0e+00   1160.0   325.0    55.2
 58   3.0e+01   0.0e+00   1110.0   325.0    55.6
 59   2.0e+01   0.0e+00   1010.0   325.0    56.6
 60   2.0e+01   0.0e+00   1060.0   300.0    56.7
 61   2.0e+01   1.0e-02    910.0   275.0    56.8
 62   3.0e+01   1.0e-02   1110.0   275.0    56.9
 63   3.0e+01   0.0e+00   1060.0   300.0    57.3
 64   3.0e+01   1.0e-02   1210.0   325.0    57.6
 65   2.0e+01   0.0e+00    960.0   300.0    58.0
 66   3.0e+01   5.0e-02   1010.0   300.0    58.1
 67   3.0e+01   5.0e-02   1210.0   300.0    58.1
 68   3.0e+01   3.0e-03   1010.0   275.0    58.1
 69   2.0e+01   3.0e-02   1160.0   300.0    58.5
 70   2.0e+01   2.0e-02   1010.0   275.0    59.6
 71   2.0e+01   1.0e-02    960.0   300.0    60.1
 72   2.0e+01   1.0e-02   1110.0   300.0    60.1
 73   5.0e+01   5.0e-02   1160.0   300.0    61.6
 74   3.0e+01   2.0e-02   1210.0   300.0    61.6
 75   3.0e+01   1.0e-01   1060.0   275.0    62.1
 76   3.0e+01   1.0e-03   1010.0   275.0    62.8
 77   3.0e+01   3.0e-02    960.0   275.0    64.8
 78   2.0e+01   0.0e+00    910.0   275.0    64.9
 79   2.0e+01   1.0e-02    960.0   275.0    65.0
 80   5.0e+01   3.0e-02   1210.0   300.0    65.1
 81   2.0e+01   3.0e-02   1110.0   275.0    65.3
 82   3.0e+01   0.0e+00   1010.0   275.0    65.7
 83   5.0e+01   3.0e-02   1160.0   300.0    67.6
 84   5.0e+01   5.0e-02   1210.0   300.0    68.3
 85   5.0e+01   1.0e-02   1110.0   275.0    68.4
 86   3.0e+01   0.0e+00   1060.0   325.0    68.8
 87   3.0e+01   3.0e-03   1110.0   300.0    68.9
 88   3.0e+01   3.0e-02    910.0   250.0    70.0
 89   5.0e+01   5.0e-02   1110.0   300.0    70.6
 90   2.0e+01   1.0e-02   1010.0   325.0    70.9
 91   2.0e+01   5.0e-02   1110.0   275.0    71.9
 92   3.0e+01   3.0e-03   1210.0   325.0    72.1
 93   2.0e+01   2.0e-02   1160.0   300.0    72.4
 94   3.0e+01   0.0e+00    960.0   300.0    72.5
 95   3.0e+01   0.0e+00   1060.0   275.0    72.5
 96   3.0e+01   3.0e-02   1160.0   275.0    73.1
 97   5.0e+01   2.0e-02   1210.0   300.0    73.3
 98   5.0e+01   1.0e-02   1160.0   275.0    73.3
 99   3.0e+01   1.0e-01    910.0   250.0    73.3
100   3.0e+01   1.0e-03   1110.0   300.0    73.7
101   5.0e+01   3.0e-02   1060.0   275.0    74.2
102   3.0e+01   3.0e-03   1010.0   250.0    75.5
103   3.0e+01   0.0e+00   1110.0   300.0    76.0
104   2.0e+01   3.0e-02    960.0   300.0    76.1
105   5.0e+01   3.0e-02   1110.0   300.0    76.7
106   2.0e+01   0.0e+00   1160.0   325.0    76.8
107   3.0e+01   1.0e-03   1210.0   325.0    77.2
108   2.0e+01   2.0e-02   1110.0   275.0    78.6
109   3.0e+01   0.0e+00   1210.0   325.0    79.3
110   3.0e+01   1.0e-02    960.0   300.0    79.5
111   5.0e+01   0.0e+00   1060.0   250.0    80.0
112   3.0e+01   3.0e-03   1110.0   275.0    80.4
113   3.0e+01   0.0e+00   1160.0   300.0    80.5
114   3.0e+01   1.0e-02   1210.0   300.0    81.0
115   3.0e+01   1.0e-02    960.0   275.0    81.3
116   1.0e+01   3.0e-02    960.0   300.0    81.9
117   1.0e+01   1.0e-02   1010.0   325.0    82.0
118   1.0e+01   2.0e-02    960.0   300.0    82.6
119   2.0e+01   1.0e-02   1010.0   275.0    82.9
120   3.0e+01   1.0e-03   1010.0   250.0    83.0
121   1.0e+01   3.0e-03   1010.0   325.0    83.2
122   1.0e+01   1.0e-03   1010.0   325.0    83.8
123   5.0e+01   2.0e-02   1110.0   300.0    84.2
124   1.0e+01   0.0e+00   1010.0   325.0    84.6
125   3.0e+01   1.0e-01   1010.0   250.0    84.7
126   2.0e+01   0.0e+00    960.0   275.0    84.8
127   2.0e+01   1.0e-02   1060.0   275.0    85.0
128   5.0e+01   1.0e-01   1060.0   275.0    86.0
129   2.0e+01   1.0e-01   1060.0   300.0    87.1
130   3.0e+01   0.0e+00   1010.0   250.0    87.7
131   3.0e+01   1.0e-03   1110.0   275.0    88.1
132   5.0e+01   1.0e-02   1210.0   300.0    88.2
133   5.0e+01   5.0e-02   1010.0   275.0    88.8
134   3.0e+01   0.0e+00   1060.0   250.0    89.2
135   5.0e+01   2.0e-02   1210.0   275.0    90.1
136   3.0e+01   1.0e-02    910.0   275.0    90.3
137   5.0e+01   1.0e-02   1160.0   300.0    91.1
138   1.0e+01   0.0e+00    960.0   325.0    91.1
139   1.0e+01   1.0e-02    960.0   300.0    91.3
140   5.0e+01   3.0e-02   1210.0   275.0    91.4
141   5.0e+01   1.0e-01   1110.0   275.0    91.6
142   3.0e+01   3.0e-03    910.0   275.0    91.7
143   3.0e+01   1.0e-01   1110.0   300.0    91.9
144   5.0e+01   0.0e+00   1010.0   250.0    92.2
145   3.0e+01   1.0e-03    910.0   275.0    92.6
146   3.0e+01   0.0e+00    910.0   275.0    92.9
147   5.0e+01   0.0e+00   1110.0   275.0    92.9
148   2.0e+01   0.0e+00    860.0   275.0    92.9
149   3.0e+01   0.0e+00   1110.0   275.0    93.0
150   2.0e+01   0.0e+00   1110.0   300.0    93.5
151   3.0e+01   1.0e-01   1060.0   300.0    93.9
152   3.0e+00   2.0e-02   1060.0   275.0    94.2
153   3.0e+01   0.0e+00    960.0   275.0    94.6
154   5.0e+01   1.0e-02   1110.0   300.0    95.5
155   3.0e+01   1.0e-02   1160.0   275.0    95.8
156   5.0e+01   3.0e-02   1060.0   300.0    96.4
157   1.0e+01   3.0e-02   1010.0   325.0    96.5
158   3.0e+01   3.0e-02   1110.0   250.0    96.6
159   5.0e+01   5.0e-02   1060.0   300.0    97.9
160   5.0e+01   2.0e-02   1060.0   300.0    98.8
161   5.0e+01   1.0e-02   1210.0   275.0    99.1
162   2.0e+01   1.0e-01   1010.0   275.0    99.9
163   3.0e+01   1.0e-02   1110.0   250.0   100.2
164   2.0e+01   1.0e-02   1160.0   300.0   100.5
165   5.0e+01   3.0e-02   1010.0   275.0   100.7
166   1.0e+01   5.0e-02   1010.0   300.0   100.8
167   3.0e+01   3.0e-02    960.0   300.0   101.0
168   5.0e+01   1.0e-02   1060.0   275.0   101.2
169   5.0e+01   0.0e+00   1110.0   250.0   101.3
170   3.0e+01   1.0e-02    910.0   250.0   101.8
171   1.0e+01   3.0e-02   1010.0   300.0   101.9
172   2.0e+01   1.0e-01    960.0   275.0   102.6
173   5.0e+01   0.0e+00   1160.0   275.0   103.6
174   5.0e+01   1.0e-02   1060.0   300.0   104.0
175   5.0e+01   1.0e-01   1010.0   275.0   104.0
176   5.0e+01   1.0e-01   1110.0   300.0   104.9
177   5.0e+01   1.0e-01   1160.0   300.0   106.1
178   3.0e+01   1.0e-01    960.0   275.0   106.1
179   1.0e+01   0.0e+00    960.0   300.0   106.2
180   3.0e+01   3.0e-03   1210.0   300.0   106.4
181   1.0e+01   1.0e-02    960.0   325.0   106.4
182   5.0e+01   0.0e+00   1160.0   325.0   106.5
183   3.0e+01   1.0e-01   1160.0   300.0   106.5
184   2.0e+01   1.0e-02   1110.0   275.0   107.0
185   2.0e+01   3.0e-02   1010.0   325.0   109.2
186   5.0e+01   0.0e+00   1110.0   300.0   109.7
187   5.0e+01   2.0e-02   1310.0   300.0   109.9
188   5.0e+01   2.0e-02   1010.0   275.0   110.1
189   2.0e+01   1.0e-01   1110.0   300.0   110.5
190   5.0e+01   0.0e+00   1160.0   300.0   110.8
191   5.0e+01   0.0e+00   1210.0   325.0   111.3
192   3.0e+01   0.0e+00    960.0   250.0   111.3
193   2.0e+01   0.0e+00   1010.0   275.0   111.5
194   1.0e+01   0.0e+00    910.0   300.0   111.5
195   1.0e+01   1.0e-03    910.0   300.0   111.5
196   1.0e+01   3.0e-03    910.0   300.0   112.1
197   5.0e+01   3.0e-02   1310.0   300.0   112.2
198   5.0e+01   0.0e+00   1210.0   300.0   113.6
199   3.0e+00   2.0e-02   1010.0   300.0   113.6
200   2.0e+01   0.0e+00    910.0   300.0   114.7
201   1.0e+01   1.0e-02    910.0   300.0   115.0
202   1.0e+01   2.0e-02   1010.0   300.0   115.3
203   3.0e+01   3.0e-03    910.0   250.0   115.6
204   3.0e+01   1.0e-03   1210.0   300.0   115.7
205   3.0e+01   0.0e+00   1260.0   325.0   115.7
206   3.0e+01   3.0e-03   1110.0   250.0   116.3
207   1.0e+00   3.0e-02   1010.0   300.0   117.2
208   3.0e+01   1.0e-01   1210.0   325.0   117.9
209   5.0e+01   5.0e-02   1210.0   275.0   119.7
210   3.0e+01   1.0e-03    910.0   250.0   120.1
211   5.0e+01   0.0e+00   1060.0   275.0   120.7
212   3.0e+01   0.0e+00   1210.0   300.0   120.7
213   5.0e+01   1.0e-02   1310.0   300.0   121.2
214   5.0e+01   1.0e-02   1010.0   275.0   121.8
215   3.0e+01   0.0e+00    910.0   250.0   122.1
216   2.0e+01   3.0e-02   1210.0   300.0   122.3
217   5.0e+01   3.0e-02    960.0   275.0   122.7
218   1.0e+02   3.0e-02   1310.0   300.0   123.1
219   1.0e+02   2.0e-02   1310.0   300.0   123.8
220   5.0e+01   0.0e+00   1110.0   325.0   124.3
221   2.0e+01   0.0e+00   1060.0   275.0   125.0
222   3.0e+01   1.0e-03   1110.0   250.0   125.1
223   3.0e+01   1.0e-01   1110.0   275.0   125.5
224   2.0e+01   1.0e-01   1060.0   275.0   126.2
225   1.0e+00   3.0e-02   1010.0   325.0   126.4
226   5.0e+01   0.0e+00   1310.0   325.0   126.7
227   5.0e+01   0.0e+00   1160.0   250.0   127.5
228   2.0e+01   0.0e+00   1210.0   325.0   128.3
229   3.0e+00   2.0e-02   1060.0   300.0   129.1
230   2.0e+01   0.0e+00    960.0   250.0   129.3
231   2.0e+01   5.0e-02   1210.0   300.0   129.6
232   1.0e+02   3.0e-02   1210.0   275.0   130.2
233   2.0e+01   1.0e-02    910.0   300.0   130.3
234   5.0e+01   0.0e+00   1060.0   300.0   130.3
235   5.0e+01   0.0e+00   1210.0   275.0   130.8
236   3.0e+01   0.0e+00   1110.0   250.0   130.9
237   5.0e+01   1.0e-02    960.0   275.0   131.3
238   1.0e+02   2.0e-02   1210.0   275.0   131.8
239   2.0e+01   1.0e-01   1010.0   300.0   132.8
240   5.0e+01   0.0e+00   1260.0   300.0   132.9
241   2.0e+01   0.0e+00    910.0   250.0   133.0
242   3.0e+01   3.0e-02   1210.0   275.0   133.8
243   1.0e+01   0.0e+00   1060.0   325.0   134.1
244   3.0e+01   1.0e-01   1010.0   300.0   134.2
245   1.0e+02   1.0e-02   1310.0   300.0   134.6
246   1.0e+01   3.0e-02    960.0   275.0   134.6
247   5.0e+01   0.0e+00   1010.0   275.0   135.8
248   2.0e+01   0.0e+00    860.0   250.0   136.1
249   1.0e+01   1.0e-02   1010.0   300.0   136.7
250   2.0e+01   2.0e-02   1210.0   300.0   137.2
