# Supplementary material for: Juno spacecraft gravity measurements provide evidence for normal modes of Jupiter
Source: Nat Commun. 2022 Aug 30;13:4632. doi: 10.1038/s41467-022-32299-9 (PMC9427753; doi:10.1038/s41467-022-32299-9)
Supplement: Supplementary file 2 — Source data [file 41467_2022_32299_MOESM2_ESM.zip › source_data/source_data_figure3.txt]

Panel: a
v_max     v_min     f_peak   sig_f    AIC
 [cm/s]    [cm/s] [microHz][microHz]
1.0e-01   0.0e+00   1010.0   300.0   5066.3
1.0e-01   0.0e+00   1060.0   300.0   5477.2
1.0e-01   0.0e+00   1110.0   300.0   5743.1
1.0e-01   0.0e+00   1160.0   300.0   5821.4
1.0e-01   0.0e+00   1210.0   300.0   5770.8
1.0e-01   0.0e+00   1260.0   300.0   5699.5
1.0e-01   0.0e+00   1310.0   300.0   5665.9
1.0e-01   0.0e+00   1360.0   300.0   5639.0
1.0e-01   0.0e+00   1410.0   300.0   5629.0
1.0e-01   0.0e+00   1460.0   300.0   5633.6
1.0e-01   0.0e+00   1510.0   300.0   5666.8
1.0e-01   0.0e+00    610.0   300.0   1888.6
1.0e-01   0.0e+00    660.0   300.0   2012.1
1.0e-01   0.0e+00    710.0   300.0   2229.5
1.0e-01   0.0e+00    760.0   300.0   2469.8
1.0e-01   0.0e+00    810.0   300.0   2784.0
1.0e-01   0.0e+00    860.0   300.0   3268.0
1.0e-01   0.0e+00    910.0   300.0   3881.6
1.0e-01   0.0e+00    960.0   300.0   4468.0
2.0e-01   0.0e+00   1010.0   300.0   3949.5
2.0e-01   0.0e+00   1060.0   300.0   4598.8
2.0e-01   0.0e+00   1110.0   300.0   5158.4
2.0e-01   0.0e+00   1160.0   300.0   5605.7
2.0e-01   0.0e+00   1210.0   300.0   5843.8
2.0e-01   0.0e+00   1260.0   300.0   5891.8
2.0e-01   0.0e+00   1310.0   300.0   5830.0
2.0e-01   0.0e+00   1360.0   300.0   5742.7
2.0e-01   0.0e+00   1410.0   300.0   5691.6
2.0e-01   0.0e+00   1460.0   300.0   5650.6
2.0e-01   0.0e+00   1510.0   300.0   5612.3
2.0e-01   0.0e+00    610.0   300.0   1416.9
2.0e-01   0.0e+00    660.0   300.0   1578.2
2.0e-01   0.0e+00    710.0   300.0   1713.0
2.0e-01   0.0e+00    760.0   300.0   1941.2
2.0e-01   0.0e+00    810.0   300.0   2126.5
2.0e-01   0.0e+00    860.0   300.0   2436.5
2.0e-01   0.0e+00    910.0   300.0   2834.9
2.0e-01   0.0e+00    960.0   300.0   3356.9
3.0e-01   0.0e+00   1010.0   300.0   3279.4
3.0e-01   0.0e+00   1060.0   300.0   3912.8
3.0e-01   0.0e+00   1110.0   300.0   4515.3
3.0e-01   0.0e+00   1160.0   300.0   5055.1
3.0e-01   0.0e+00   1210.0   300.0   5512.6
3.0e-01   0.0e+00   1260.0   300.0   5804.4
3.0e-01   0.0e+00   1310.0   300.0   5917.6
3.0e-01   0.0e+00   1360.0   300.0   5866.6
3.0e-01   0.0e+00   1410.0   300.0   5738.9
3.0e-01   0.0e+00   1460.0   300.0   5738.9
3.0e-01   0.0e+00   1510.0   300.0   5681.2
3.0e-01   0.0e+00    610.0   300.0   1165.0
3.0e-01   0.0e+00    660.0   300.0   1331.0
3.0e-01   0.0e+00    710.0   300.0   1490.3
3.0e-01   0.0e+00    760.0   300.0   1678.2
3.0e-01   0.0e+00    810.0   300.0   1891.7
3.0e-01   0.0e+00    860.0   300.0   2095.6
3.0e-01   0.0e+00    910.0   300.0   2397.9
3.0e-01   0.0e+00    960.0   300.0   2761.7
5.0e-01   0.0e+00   1010.0   300.0   2627.2
5.0e-01   0.0e+00   1060.0   300.0   3059.9
5.0e-01   0.0e+00   1110.0   300.0   3621.3
5.0e-01   0.0e+00   1160.0   300.0   4153.5
5.0e-01   0.0e+00   1210.0   300.0   4761.7
5.0e-01   0.0e+00   1260.0   300.0   5298.4
5.0e-01   0.0e+00   1310.0   300.0   5687.0
5.0e-01   0.0e+00   1360.0   300.0   5908.5
5.0e-01   0.0e+00   1410.0   300.0   5908.8
5.0e-01   0.0e+00   1460.0   300.0   5868.4
5.0e-01   0.0e+00   1510.0   300.0   5826.8
5.0e-01   0.0e+00    610.0   300.0   886.9
5.0e-01   0.0e+00    660.0   300.0   994.9
5.0e-01   0.0e+00    710.0   300.0   1154.3
5.0e-01   0.0e+00    760.0   300.0   1321.7
5.0e-01   0.0e+00    810.0   300.0   1523.3
5.0e-01   0.0e+00    860.0   300.0   1734.5
5.0e-01   0.0e+00    910.0   300.0   1982.2
5.0e-01   0.0e+00    960.0   300.0   2269.5
1.0e+00   0.0e+00   1010.0   300.0   1911.2
1.0e+00   0.0e+00   1060.0   300.0   2215.9
1.0e+00   0.0e+00   1110.0   300.0   2563.5
1.0e+00   0.0e+00   1160.0   300.0   2991.3
1.0e+00   0.0e+00   1210.0   300.0   3469.3
1.0e+00   0.0e+00   1260.0   300.0   4005.8
1.0e+00   0.0e+00   1310.0   300.0   4559.2
1.0e+00   0.0e+00   1360.0   300.0   5109.0
1.0e+00   0.0e+00   1410.0   300.0   5541.2
1.0e+00   0.0e+00   1460.0   300.0   5770.9
1.0e+00   0.0e+00   1510.0   300.0   5844.7
1.0e+00   0.0e+00    610.0   300.0   850.0
1.0e+00   0.0e+00    660.0   300.0   734.7
1.0e+00   0.0e+00    710.0   300.0   760.9
1.0e+00   0.0e+00    760.0   300.0   871.8
1.0e+00   0.0e+00    810.0   300.0   1030.6
1.0e+00   0.0e+00    860.0   300.0   1217.8
1.0e+00   0.0e+00    910.0   300.0   1417.0
1.0e+00   0.0e+00    960.0   300.0   1660.3
2.0e+00   0.0e+00   1010.0   300.0   1261.5
2.0e+00   0.0e+00   1060.0   300.0   1519.6
2.0e+00   0.0e+00   1110.0   300.0   1773.5
2.0e+00   0.0e+00   1160.0   300.0   2077.0
2.0e+00   0.0e+00   1210.0   300.0   2385.7
2.0e+00   0.0e+00   1260.0   300.0   2715.7
2.0e+00   0.0e+00   1310.0   300.0   3140.7
2.0e+00   0.0e+00   1360.0   300.0   3642.2
2.0e+00   0.0e+00   1410.0   300.0   4226.2
2.0e+00   0.0e+00   1460.0   300.0   4817.9
2.0e+00   0.0e+00   1510.0   300.0   5274.9
2.0e+00   0.0e+00    610.0   300.0   992.9
2.0e+00   0.0e+00    660.0   300.0   701.9
2.0e+00   0.0e+00    710.0   300.0   589.5
2.0e+00   0.0e+00    760.0   300.0   634.9
2.0e+00   0.0e+00    810.0   300.0   619.6
2.0e+00   0.0e+00    860.0   300.0   739.8
2.0e+00   0.0e+00    910.0   300.0   891.6
2.0e+00   0.0e+00    960.0   300.0   1068.8
3.0e+00   0.0e+00   1010.0   300.0   925.3
3.0e+00   0.0e+00   1060.0   300.0   1130.4
3.0e+00   0.0e+00   1110.0   300.0   1364.4
3.0e+00   0.0e+00   1160.0   300.0   1614.6
3.0e+00   0.0e+00   1210.0   300.0   1871.2
3.0e+00   0.0e+00   1260.0   300.0   2160.6
3.0e+00   0.0e+00   1310.0   300.0   2466.3
3.0e+00   0.0e+00   1360.0   300.0   2847.1
3.0e+00   0.0e+00   1410.0   300.0   3303.2
3.0e+00   0.0e+00   1460.0   300.0   3883.0
3.0e+00   0.0e+00   1510.0   300.0   4548.8
3.0e+00   0.0e+00    610.0   300.0   1141.2
3.0e+00   0.0e+00    660.0   300.0   850.9
3.0e+00   0.0e+00    710.0   300.0   668.3
3.0e+00   0.0e+00    760.0   300.0   496.3
3.0e+00   0.0e+00    810.0   300.0   463.2
3.0e+00   0.0e+00    860.0   300.0   524.2
3.0e+00   0.0e+00    910.0   300.0   632.6
3.0e+00   0.0e+00    960.0   300.0   748.5
5.0e+00   0.0e+00   1010.0   300.0   543.0
5.0e+00   0.0e+00   1060.0   300.0   693.7
5.0e+00   0.0e+00   1110.0   300.0   1098.1
5.0e+00   0.0e+00   1160.0   300.0   1098.1
5.0e+00   0.0e+00   1210.0   300.0   1331.9
5.0e+00   0.0e+00   1260.0   300.0   1572.0
5.0e+00   0.0e+00   1310.0   300.0   1832.4
5.0e+00   0.0e+00   1360.0   300.0   2100.7
5.0e+00   0.0e+00   1410.0   300.0   2456.7
5.0e+00   0.0e+00   1460.0   300.0   2842.0
5.0e+00   0.0e+00   1510.0   300.0   3342.1
5.0e+00   0.0e+00    610.0   300.0   1598.4
5.0e+00   0.0e+00    660.0   300.0   1309.0
5.0e+00   0.0e+00    710.0   300.0   814.6
5.0e+00   0.0e+00    760.0   300.0   520.1
5.0e+00   0.0e+00    810.0   300.0   330.6
5.0e+00   0.0e+00    860.0   300.0   296.8
5.0e+00   0.0e+00    910.0   300.0   325.8
5.0e+00   0.0e+00    960.0   300.0   423.1
1.0e+01   0.0e+00   1010.0   300.0   169.6
1.0e+01   0.0e+00   1060.0   300.0   249.1
1.0e+01   0.0e+00   1110.0   300.0   350.0
1.0e+01   0.0e+00   1160.0   300.0   479.1
1.0e+01   0.0e+00   1210.0   300.0   653.9
1.0e+01   0.0e+00   1260.0   300.0   857.0
1.0e+01   0.0e+00   1310.0   300.0   1072.4
1.0e+01   0.0e+00   1360.0   300.0   1306.1
1.0e+01   0.0e+00   1410.0   300.0   1562.3
1.0e+01   0.0e+00   1460.0   300.0   1850.0
1.0e+01   0.0e+00   1510.0   300.0   2134.2
1.0e+01   0.0e+00    610.0   300.0   2654.1
1.0e+01   0.0e+00    660.0   300.0   1816.9
1.0e+01   0.0e+00    710.0   300.0   1346.6
1.0e+01   0.0e+00    760.0   300.0   740.7
1.0e+01   0.0e+00    810.0   300.0   404.8
1.0e+01   0.0e+00    860.0   300.0   183.2
1.0e+01   0.0e+00    910.0   300.0   111.5
1.0e+01   0.0e+00    960.0   300.0   106.2
2.0e+01   0.0e+00   1010.0   300.0    43.9
2.0e+01   0.0e+00   1060.0   300.0    56.7
2.0e+01   0.0e+00   1110.0   300.0    93.5
2.0e+01   0.0e+00   1160.0   300.0   143.5
2.0e+01   0.0e+00   1210.0   300.0   224.9
2.0e+01   0.0e+00   1260.0   300.0   335.8
2.0e+01   0.0e+00   1310.0   300.0   482.5
2.0e+01   0.0e+00   1360.0   300.0   646.5
2.0e+01   0.0e+00   1410.0   300.0   850.2
2.0e+01   0.0e+00   1460.0   300.0   1093.3
2.0e+01   0.0e+00   1510.0   300.0   1354.4
2.0e+01   0.0e+00    610.0   300.0   3664.9
2.0e+01   0.0e+00    660.0   300.0   2731.1
2.0e+01   0.0e+00    710.0   300.0   1976.9
2.0e+01   0.0e+00    760.0   300.0   1371.4
2.0e+01   0.0e+00    810.0   300.0   742.8
2.0e+01   0.0e+00    860.0   300.0   320.3
2.0e+01   0.0e+00    910.0   300.0   114.7
2.0e+01   0.0e+00    960.0   300.0    58.0
3.0e+01   0.0e+00   1010.0   300.0    47.2
3.0e+01   0.0e+00   1060.0   300.0    57.3
3.0e+01   0.0e+00   1110.0   300.0    76.0
3.0e+01   0.0e+00   1160.0   300.0    80.5
3.0e+01   0.0e+00   1210.0   300.0   120.7
3.0e+01   0.0e+00   1260.0   300.0   184.1
3.0e+01   0.0e+00   1310.0   300.0   277.2
3.0e+01   0.0e+00   1360.0   300.0   395.2
3.0e+01   0.0e+00   1410.0   300.0   542.2
3.0e+01   0.0e+00   1460.0   300.0   725.7
3.0e+01   0.0e+00   1510.0   300.0   961.7
3.0e+01   0.0e+00    610.0   300.0   4018.9
3.0e+01   0.0e+00    660.0   300.0   3218.4
3.0e+01   0.0e+00    710.0   300.0   2619.6
3.0e+01   0.0e+00    760.0   300.0   1800.3
3.0e+01   0.0e+00    810.0   300.0   1106.1
3.0e+01   0.0e+00    860.0   300.0   566.3
3.0e+01   0.0e+00    910.0   300.0   244.1
3.0e+01   0.0e+00    960.0   300.0    72.5
5.0e+01   0.0e+00   1010.0   300.0   149.6
5.0e+01   0.0e+00   1060.0   300.0   130.3
5.0e+01   0.0e+00   1110.0   300.0   109.7
5.0e+01   0.0e+00   1160.0   300.0   110.8
5.0e+01   0.0e+00   1210.0   300.0   113.6
5.0e+01   0.0e+00   1260.0   300.0   132.9
5.0e+01   0.0e+00   1310.0   300.0   159.6
5.0e+01   0.0e+00   1360.0   300.0   219.9
5.0e+01   0.0e+00   1410.0   300.0   298.1
5.0e+01   0.0e+00   1460.0   300.0   411.5
5.0e+01   0.0e+00   1510.0   300.0   566.3
5.0e+01   0.0e+00    610.0   300.0   4701.2
5.0e+01   0.0e+00    660.0   300.0   4105.8
5.0e+01   0.0e+00    710.0   300.0   3244.4
5.0e+01   0.0e+00    760.0   300.0   2464.0
5.0e+01   0.0e+00    810.0   300.0   1682.3
5.0e+01   0.0e+00    860.0   300.0   999.6
5.0e+01   0.0e+00    910.0   300.0   489.5
5.0e+01   0.0e+00    960.0   300.0   228.1
1.0e+02   0.0e+00   1010.0   300.0   323.6
1.0e+02   0.0e+00   1060.0   300.0   269.9
1.0e+02   0.0e+00   1110.0   300.0   260.8
1.0e+02   0.0e+00   1160.0   300.0   240.8
1.0e+02   0.0e+00   1210.0   300.0   204.4
1.0e+02   0.0e+00   1260.0   300.0   172.6
1.0e+02   0.0e+00   1310.0   300.0   160.4
1.0e+02   0.0e+00   1360.0   300.0   163.1
1.0e+02   0.0e+00   1410.0   300.0   189.4
1.0e+02   0.0e+00   1460.0   300.0   233.3
1.0e+02   0.0e+00   1510.0   300.0   294.9
1.0e+02   0.0e+00    610.0   300.0   5970.6
1.0e+02   0.0e+00    660.0   300.0   5158.1
1.0e+02   0.0e+00    710.0   300.0   4292.5
1.0e+02   0.0e+00    760.0   300.0   3493.9
1.0e+02   0.0e+00    810.0   300.0   2671.2
1.0e+02   0.0e+00    860.0   300.0   1823.8
1.0e+02   0.0e+00    910.0   300.0   1076.6
1.0e+02   0.0e+00    960.0   300.0   553.7
2.0e+02   0.0e+00   1010.0   300.0   646.2
2.0e+02   0.0e+00   1060.0   300.0   441.6
2.0e+02   0.0e+00   1110.0   300.0   400.8
2.0e+02   0.0e+00   1160.0   300.0   388.4
2.0e+02   0.0e+00   1210.0   300.0   343.5
2.0e+02   0.0e+00   1260.0   300.0   289.2
2.0e+02   0.0e+00   1310.0   300.0   233.1
2.0e+02   0.0e+00   1360.0   300.0   203.4
2.0e+02   0.0e+00   1410.0   300.0   191.8
2.0e+02   0.0e+00   1460.0   300.0   215.1
2.0e+02   0.0e+00   1510.0   300.0   247.2
2.0e+02   0.0e+00    610.0   300.0   7024.9
2.0e+02   0.0e+00    660.0   300.0   6316.5
2.0e+02   0.0e+00    710.0   300.0   5511.9
2.0e+02   0.0e+00    760.0   300.0   4750.7
2.0e+02   0.0e+00    810.0   300.0   3833.7
2.0e+02   0.0e+00    860.0   300.0   2889.7
2.0e+02   0.0e+00    910.0   300.0   1991.7
2.0e+02   0.0e+00    960.0   300.0   1172.7
3.0e+02   0.0e+00   1010.0   300.0   968.4
3.0e+02   0.0e+00   1060.0   300.0   588.3
3.0e+02   0.0e+00   1110.0   300.0   476.8
3.0e+02   0.0e+00   1160.0   300.0   463.1
3.0e+02   0.0e+00   1210.0   300.0   441.8
3.0e+02   0.0e+00   1260.0   300.0   390.5
3.0e+02   0.0e+00   1310.0   300.0   322.9
3.0e+02   0.0e+00   1360.0   300.0   265.8
3.0e+02   0.0e+00   1410.0   300.0   237.0
3.0e+02   0.0e+00   1460.0   300.0   226.3
3.0e+02   0.0e+00   1510.0   300.0   248.2
3.0e+02   0.0e+00    610.0   300.0   7660.6
3.0e+02   0.0e+00    660.0   300.0   6996.2
3.0e+02   0.0e+00    710.0   300.0   6300.1
3.0e+02   0.0e+00    760.0   300.0   5463.2
3.0e+02   0.0e+00    810.0   300.0   4569.6
3.0e+02   0.0e+00    860.0   300.0   3650.1
3.0e+02   0.0e+00    910.0   300.0   2644.3
3.0e+02   0.0e+00    960.0   300.0   1701.0
5.0e+02   0.0e+00   1010.0   300.0   1592.1
5.0e+02   0.0e+00   1060.0   300.0   945.3
5.0e+02   0.0e+00   1110.0   300.0   661.6
5.0e+02   0.0e+00   1160.0   300.0   597.5
5.0e+02   0.0e+00   1210.0   300.0   584.2
5.0e+02   0.0e+00   1260.0   300.0   553.3
5.0e+02   0.0e+00   1310.0   300.0   483.7
5.0e+02   0.0e+00   1360.0   300.0   406.2
5.0e+02   0.0e+00   1410.0   300.0   346.5
5.0e+02   0.0e+00   1460.0   300.0   312.0
5.0e+02   0.0e+00   1510.0   300.0   308.2
5.0e+02   0.0e+00    610.0   300.0   8659.8
5.0e+02   0.0e+00    660.0   300.0   8037.5
5.0e+02   0.0e+00    710.0   300.0   7226.7
5.0e+02   0.0e+00    760.0   300.0   6473.9
5.0e+02   0.0e+00    810.0   300.0   5561.3
5.0e+02   0.0e+00    860.0   300.0   4595.3
5.0e+02   0.0e+00    910.0   300.0   3566.6
5.0e+02   0.0e+00    960.0   300.0   2529.2
Panel: b
v_max     v_min     f_peak   sig_f    AIC
 [cm/s]    [cm/s] [microHz][microHz]
1.0e-01   1.0e-02   1210.0   300.0   3114.2
2.0e-01   1.0e-02   1210.0   300.0   3221.0
3.0e-01   1.0e-02   1210.0   300.0   3146.5
5.0e-01   1.0e-02   1210.0   300.0   2953.8
1.0e+00   1.0e-02   1210.0   300.0   2494.6
2.0e+00   1.0e-02   1210.0   300.0   1904.5
3.0e+00   1.0e-02   1210.0   300.0   1548.7
5.0e+00   1.0e-02   1210.0   300.0   1114.0
1.0e+01   1.0e-02   1210.0   300.0   533.8
2.0e+01   1.0e-02   1210.0   300.0   167.6
3.0e+01   1.0e-02   1210.0   300.0    81.0
5.0e+01   1.0e-02   1210.0   300.0    88.2
1.0e+02   1.0e-02   1210.0   300.0   190.4
2.0e+02   1.0e-02   1210.0   300.0   333.9
3.0e+02   1.0e-02   1210.0   300.0   434.9
5.0e+02   1.0e-02   1210.0   300.0   579.0
2.0e-02   2.0e-02   1210.0   300.0   2234.1
1.0e-01   2.0e-02   1210.0   300.0   2500.4
2.0e-01   2.0e-02   1210.0   300.0   2565.6
3.0e-01   2.0e-02   1210.0   300.0   2510.8
5.0e-01   2.0e-02   1210.0   300.0   2408.6
1.0e+00   2.0e-02   1210.0   300.0   2104.4
2.0e+00   2.0e-02   1210.0   300.0   1644.6
3.0e+00   2.0e-02   1210.0   300.0   1358.8
5.0e+00   2.0e-02   1210.0   300.0   982.2
1.0e+01   2.0e-02   1210.0   300.0   463.3
2.0e+01   2.0e-02   1210.0   300.0   137.2
3.0e+01   2.0e-02   1210.0   300.0    61.6
5.0e+01   2.0e-02   1210.0   300.0    73.3
1.0e+02   2.0e-02   1210.0   300.0   179.7
2.0e+02   2.0e-02   1210.0   300.0   327.5
3.0e+02   2.0e-02   1210.0   300.0   428.3
5.0e+02   2.0e-02   1210.0   300.0   574.4
3.0e-02   3.0e-02   1210.0   300.0   1988.4
1.0e-01   3.0e-02   1210.0   300.0   2130.6
2.0e-01   3.0e-02   1210.0   300.0   2169.4
3.0e-01   3.0e-02   1210.0   300.0   2122.7
5.0e-01   3.0e-02   1210.0   300.0   2050.9
1.0e+00   3.0e-02   1210.0   300.0   1811.6
2.0e+00   3.0e-02   1210.0   300.0   1455.3
3.0e+00   3.0e-02   1210.0   300.0   1225.2
5.0e+00   3.0e-02   1210.0   300.0   889.3
1.0e+01   3.0e-02   1210.0   300.0   422.2
2.0e+01   3.0e-02   1210.0   300.0   122.3
3.0e+01   3.0e-02   1210.0   300.0    50.7
5.0e+01   3.0e-02   1210.0   300.0    65.1
1.0e+02   3.0e-02   1210.0   300.0   175.0
2.0e+02   3.0e-02   1210.0   300.0   321.0
3.0e+02   3.0e-02   1210.0   300.0   421.9
5.0e+02   3.0e-02   1210.0   300.0   570.3
5.0e-02   5.0e-02   1210.0   300.0   1677.4
1.0e-01   5.0e-02   1210.0   300.0   1707.1
2.0e-01   5.0e-02   1210.0   300.0   1676.9
3.0e-01   5.0e-02   1210.0   300.0   1613.4
5.0e-01   5.0e-02   1210.0   300.0   1532.6
1.0e+00   5.0e-02   1210.0   300.0   1405.1
2.0e+00   5.0e-02   1210.0   300.0   1201.9
3.0e+00   5.0e-02   1210.0   300.0   1037.1
5.0e+00   5.0e-02   1210.0   300.0   775.2
1.0e+01   5.0e-02   1210.0   300.0   389.8
2.0e+01   5.0e-02   1210.0   300.0   129.6
3.0e+01   5.0e-02   1210.0   300.0    58.1
5.0e+01   5.0e-02   1210.0   300.0    68.3
1.0e+02   5.0e-02   1210.0   300.0   167.3
2.0e+02   5.0e-02   1210.0   300.0   308.4
3.0e+02   5.0e-02   1210.0   300.0   413.0
5.0e+02   5.0e-02   1210.0   300.0   563.4
1.0e-01   1.0e-01   1210.0   300.0   1522.1
2.0e-01   1.0e-01   1210.0   300.0   1422.0
3.0e-01   1.0e-01   1210.0   300.0   1316.7
5.0e-01   1.0e-01   1210.0   300.0   1210.6
1.0e+00   1.0e-01   1210.0   300.0   1146.1
2.0e+00   1.0e-01   1210.0   300.0   1091.3
3.0e+00   1.0e-01   1210.0   300.0   991.3
5.0e+00   1.0e-01   1210.0   300.0   834.2
1.0e+01   1.0e-01   1210.0   300.0   537.5
2.0e+01   1.0e-01   1210.0   300.0   274.9
3.0e+01   1.0e-01   1210.0   300.0   176.2
5.0e+01   1.0e-01   1210.0   300.0   139.9
1.0e+02   1.0e-01   1210.0   300.0   193.6
2.0e+02   1.0e-01   1210.0   300.0   312.2
3.0e+02   1.0e-01   1210.0   300.0   402.0
5.0e+02   1.0e-01   1210.0   300.0   554.4
2.0e-01   2.0e-01   1210.0   300.0   1919.1
3.0e-01   2.0e-01   1210.0   300.0   1894.2
5.0e-01   2.0e-01   1210.0   300.0   1805.6
1.0e+00   2.0e-01   1210.0   300.0   1736.7
2.0e+00   2.0e-01   1210.0   300.0   1654.8
3.0e+00   2.0e-01   1210.0   300.0   1145.7
5.0e+00   2.0e-01   1210.0   300.0   1442.7
1.0e+01   2.0e-01   1210.0   300.0   1135.4
2.0e+01   2.0e-01   1210.0   300.0   772.1
3.0e+01   2.0e-01   1210.0   300.0   598.7
5.0e+01   2.0e-01   1210.0   300.0   455.5
1.0e+02   2.0e-01   1210.0   300.0   377.2
2.0e+02   2.0e-01   1210.0   300.0   370.1
3.0e+02   2.0e-01   1210.0   300.0   436.2
5.0e+02   2.0e-01   1210.0   300.0   572.6
3.0e-01   3.0e-01   1210.0   300.0   2281.1
5.0e-01   3.0e-01   1210.0   300.0   2224.2
1.0e+00   3.0e-01   1210.0   300.0   2183.4
2.0e+00   3.0e-01   1210.0   300.0   2114.1
3.0e+00   3.0e-01   1210.0   300.0   2050.6
5.0e+00   3.0e-01   1210.0   300.0   1948.9
1.0e+01   3.0e-01   1210.0   300.0   1681.0
2.0e+01   3.0e-01   1210.0   300.0   1280.4
3.0e+01   3.0e-01   1210.0   300.0   1063.0
5.0e+01   3.0e-01   1210.0   300.0   846.0
1.0e+02   3.0e-01   1210.0   300.0   636.3
2.0e+02   3.0e-01   1210.0   300.0   512.0
3.0e+02   3.0e-01   1210.0   300.0   529.3
5.0e+02   3.0e-01   1210.0   300.0   625.7
5.0e-01   5.0e-01   1210.0   300.0   2774.9
1.0e+00   5.0e-01   1210.0   300.0   2750.8
2.0e+00   5.0e-01   1210.0   300.0   2707.2
3.0e+00   5.0e-01   1210.0   300.0   2674.9
5.0e+00   5.0e-01   1210.0   300.0   2630.7
1.0e+01   5.0e-01   1210.0   300.0   2423.2
2.0e+01   5.0e-01   1210.0   300.0   2076.0
3.0e+01   5.0e-01   1210.0   300.0   1840.3
5.0e+01   5.0e-01   1210.0   300.0   1530.0
1.0e+02   5.0e-01   1210.0   300.0   1174.5
2.0e+02   5.0e-01   1210.0   300.0   884.0
3.0e+02   5.0e-01   1210.0   300.0   803.4
5.0e+02   5.0e-01   1210.0   300.0   811.0
1.0e+00   1.0e+00   1210.0   300.0   3400.6
2.0e+00   1.0e+00   1210.0   300.0   3480.3
3.0e+00   1.0e+00   1210.0   300.0   3504.8
5.0e+00   1.0e+00   1210.0   300.0   3509.4
1.0e+01   1.0e+00   1210.0   300.0   3446.5
2.0e+01   1.0e+00   1210.0   300.0   3206.3
3.0e+01   1.0e+00   1210.0   300.0   3007.2
5.0e+01   1.0e+00   1210.0   300.0   2708.0
1.0e+02   1.0e+00   1210.0   300.0   2259.2
2.0e+02   1.0e+00   1210.0   300.0   1797.4
3.0e+02   1.0e+00   1210.0   300.0   1599.8
5.0e+02   1.0e+00   1210.0   300.0   1457.7
2.0e+00   2.0e+00   1210.0   300.0   4304.4
3.0e+00   2.0e+00   1210.0   300.0   4309.9
5.0e+00   2.0e+00   1210.0   300.0   4380.1
1.0e+01   2.0e+00   1210.0   300.0   4417.5
2.0e+01   2.0e+00   1210.0   300.0   1650.2
3.0e+01   2.0e+00   1210.0   300.0   4213.7
5.0e+01   2.0e+00   1210.0   300.0   3983.8
1.0e+02   2.0e+00   1210.0   300.0   3566.0
2.0e+02   2.0e+00   1210.0   300.0   3075.5
3.0e+02   2.0e+00   1210.0   300.0   2831.3
5.0e+02   2.0e+00   1210.0   300.0   2583.5
3.0e+00   3.0e+00   1210.0   300.0   4872.7
5.0e+00   3.0e+00   1210.0   300.0   4894.4
1.0e+01   3.0e+00   1210.0   300.0   4992.0
2.0e+01   3.0e+00   1210.0   300.0   4973.9
3.0e+01   3.0e+00   1210.0   300.0   4880.3
5.0e+01   3.0e+00   1210.0   300.0   4694.5
1.0e+02   3.0e+00   1210.0   300.0   4339.0
2.0e+02   3.0e+00   1210.0   300.0   3896.2
3.0e+02   3.0e+00   1210.0   300.0   3643.2
5.0e+02   3.0e+00   1210.0   300.0   3376.7
5.0e+00   5.0e+00   1210.0   300.0   5663.7
1.0e+01   5.0e+00   1210.0   300.0   5716.9
2.0e+01   5.0e+00   1210.0   300.0   5734.9
3.0e+01   5.0e+00   1210.0   300.0   5669.8
5.0e+01   5.0e+00   1210.0   300.0   5555.1
1.0e+02   5.0e+00   1210.0   300.0   5313.5
2.0e+02   5.0e+00   1210.0   300.0   4946.6
3.0e+02   5.0e+00   1210.0   300.0   4714.3
5.0e+02   5.0e+00   1210.0   300.0   4428.3
1.0e+01   1.0e+01   1210.0   300.0   6654.9
2.0e+01   1.0e+01   1210.0   300.0   6734.6
3.0e+01   1.0e+01   1210.0   300.0   6711.1
5.0e+01   1.0e+01   1210.0   300.0   6656.9
1.0e+02   1.0e+01   1210.0   300.0   6534.8
2.0e+02   1.0e+01   1210.0   300.0   6311.3
3.0e+02   1.0e+01   1210.0   300.0   6130.4
5.0e+02   1.0e+01   1210.0   300.0   5877.2
2.0e+01   2.0e+01   1210.0   300.0   7786.7
3.0e+01   2.0e+01   1210.0   300.0   7774.2
5.0e+01   2.0e+01   1210.0   300.0   7748.4
1.0e+02   2.0e+01   1210.0   300.0   7681.7
2.0e+02   2.0e+01   1210.0   300.0   7563.4
3.0e+02   2.0e+01   1210.0   300.0   7454.5
5.0e+02   2.0e+01   1210.0   300.0   7290.1
3.0e+01   3.0e+01   1210.0   300.0   8435.6
5.0e+01   3.0e+01   1210.0   300.0   8416.8
1.0e+02   3.0e+01   1210.0   300.0   8371.4
2.0e+02   3.0e+01   1210.0   300.0   8288.1
3.0e+02   3.0e+01   1210.0   300.0   8218.5
5.0e+02   3.0e+01   1210.0   300.0   8100.9
5.0e+01   5.0e+01   1210.0   300.0   9289.5
1.0e+02   5.0e+01   1210.0   300.0   9269.2
2.0e+02   5.0e+01   1210.0   300.0   9226.3
3.0e+02   5.0e+01   1210.0   300.0   9190.9
5.0e+02   5.0e+01   1210.0   300.0   9117.3
1.0e+02   1.0e+02   1210.0   300.0   10500.1
2.0e+02   1.0e+02   1210.0   300.0   10494.6
3.0e+02   1.0e+02   1210.0   300.0   10478.7
5.0e+02   1.0e+02   1210.0   300.0   10436.8
2.0e+02   2.0e+02   1210.0   300.0   11792.9
3.0e+02   2.0e+02   1210.0   300.0   11797.3
5.0e+02   2.0e+02   1210.0   300.0   11792.7
3.0e+02   3.0e+02   1210.0   300.0   12603.3
5.0e+02   3.0e+02   1210.0   300.0   12596.2
5.0e+02   5.0e+02   1210.0   300.0   13553.2
