# Supplementary material for: Juno spacecraft gravity measurements provide evidence for normal modes of Jupiter
Source: Nat Commun. 2022 Aug 30;13:4632. doi: 10.1038/s41467-022-32299-9 (PMC9427753; doi:10.1038/s41467-022-32299-9)
Supplement: Supplementary file 2 — Source data [file 41467_2022_32299_MOESM2_ESM.zip › source_data/source_data_figure2.txt]

l   n    freq.     vel.      coeff.
       [microHz]  [cm/s]
2   0    117.62    0.07   2.055749e-09
3   0    163.24    0.11   1.115455e-09
4   0    196.43    0.17   7.311542e-10
5   0    223.29    0.22   5.292634e-10
6   0    246.37    0.29   4.081751e-10
7   0    266.88    0.36   3.290119e-10
8   0    285.53    0.43   2.739711e-10
2   1    385.71    1.15   5.588154e-09
3   1    445.75    1.95   3.725933e-09
4   1    485.91    2.72   2.627833e-09
5   1    524.60    3.68   2.046458e-09
6   1    559.28    4.76   1.669001e-09
7   1    590.81    5.94   1.403498e-09
8   1    620.04    7.23   1.207464e-09
2   2    572.74    5.24   6.072983e-09
3   2    633.71    7.90   4.116627e-09
4   2    689.27   11.09   3.116529e-09
5   2    739.75   14.64   2.490189e-09
6   2    784.68   18.30   2.041594e-09
7   2    825.08   21.95   1.701491e-09
8   2    862.22   25.54   1.436285e-09
2   3    765.23   16.66   8.234286e-09
3   3    825.49   21.99   5.205762e-09
4   3    879.97   27.30   3.647228e-09
5   3    929.54   32.30   2.699277e-09
6   3    975.23   36.81   2.065687e-09
7   3   1017.50   40.70   1.615402e-09
8   3   1057.53   43.94   1.283155e-09
2   4    940.03   33.35   8.612073e-09
3   4    996.81   38.84   5.005364e-09
4   4   1052.19   43.54   3.255070e-09
5   4   1107.42   47.16   2.244295e-09
6   4   1159.02   49.28   1.596029e-09
7   4   1205.98   50.00   1.158762e-09
8   4   1248.44   49.59   8.553727e-10
2   5   1114.83   47.55   7.265716e-09
3   5   1174.54   49.65   3.876232e-09
4   5   1223.69   49.95   2.321571e-09
5   5   1273.24   48.90   1.478258e-09
6   5   1324.85   46.47   9.693186e-10
7   5   1379.69   42.61   6.398981e-10
8   5   1431.84   38.04   4.265156e-10
2   6   1268.39   49.06   4.894164e-09
3   6   1341.92   45.39   2.332969e-09
4   6   1404.10   40.56   1.248086e-09
5   6   1455.60   35.76   7.241819e-10
6   6   1501.50   31.19   4.425160e-10
7   6   1547.51   26.55   2.756336e-10
8   6   1594.90   21.95   1.721580e-10
2   7   1436.78   37.57   2.559705e-09
3   7   1505.57   30.77   1.101663e-09
4   7   1564.95   24.83   5.401229e-10
