# Supplementary material for: Juno spacecraft gravity measurements provide evidence for normal modes of Jupiter
Source: Nat Commun. 2022 Aug 30;13:4632. doi: 10.1038/s41467-022-32299-9 (PMC9427753; doi:10.1038/s41467-022-32299-9)
Supplement: Supplementary file 2 — Source data [file 41467_2022_32299_MOESM2_ESM.zip › source_data/source_data_figure1.txt]

Arc: PJ11
time      range-rate residuals
 [min]     [mm/s]      [mm/s]
-39.43   -0.008899   -0.004574
-38.43   -0.000107    0.005396
-37.43   -0.011115   -0.004467
-36.43   -0.016189   -0.008649
-35.43   -0.011937   -0.003467
-34.43   -0.003431    0.005682
-33.43   -0.000822    0.009113
-32.43   -0.009578    0.001394
-31.43   -0.007291    0.005182
-30.43   -0.009685    0.004932
-29.43   -0.024945   -0.007791
-28.43   -0.024552   -0.004717
-27.43   -0.028447   -0.006075
-26.43   -0.020013    0.004253
-25.43   -0.028340   -0.003038
-24.43   -0.023015    0.002430
-23.43   -0.011901    0.012937
-22.43   -0.032486   -0.008470
-21.43   -0.019441    0.003681
-20.43   -0.020299    0.002001
-19.43   -0.034952   -0.014438
-18.43   -0.019084   -0.002001
-17.43   -0.006361    0.004860
-16.43    0.010864    0.014224
-15.43    0.003502   -0.001930
-14.43    0.006683   -0.007505
-13.43    0.014117   -0.007862
-12.43    0.037453    0.010042
-11.43    0.021550   -0.008184
-10.43    0.036310    0.006147
 -9.43    0.034487    0.003860
 -8.43    0.032057    0.001715
 -7.43    0.025303   -0.001858
 -6.43    0.004253   -0.016690
 -5.43    0.019906    0.008541
 -4.43    0.009399    0.015081
 -3.43   -0.033487   -0.004646
 -2.43   -0.057610   -0.013259
 -1.43   -0.033415    0.008506
 -0.43   -0.021907    0.004968
  0.57   -0.026232   -0.017261
  1.57    0.020764    0.014009
  2.57    0.018226    0.004968
  3.57   -0.000929   -0.007970
  4.57   -0.006862   -0.003788
  5.57    0.002466    0.009363
  6.57   -0.009077   -0.005146
  7.57   -0.007255   -0.011007
  8.57    0.029377    0.013688
  9.57    0.038240    0.011579
 10.57    0.014081   -0.014939
 11.57    0.018298   -0.004717
 12.57    0.013509   -0.001680
 13.57    0.018083    0.009542
 14.57    0.002287    0.000500
 15.57   -0.001036    0.003145
 16.57   -0.014402   -0.008077
 17.57    0.000500    0.003967
 18.57   -0.002573   -0.004146
 19.57    0.006040    0.001394
 20.57    0.005289    0.000858
 21.57    0.002716    0.000393
 22.57   -0.006361   -0.006469
 23.57    0.008577    0.010471
 24.57   -0.000893    0.003574
 25.57   -0.011365   -0.003073
 26.57   -0.026232   -0.013759
 27.57   -0.013009    0.002716
 28.57   -0.006754    0.009828
 29.57   -0.014259    0.000465
 30.57   -0.014831   -0.003931
 31.57   -0.008327   -0.001715
 32.57    0.003681    0.007255
 33.57   -0.014045   -0.011115
 34.57   -0.001215    0.003431
 35.57   -0.007970    0.000250
 36.57   -0.009149    0.003038
 37.57   -0.013795    0.001430
 38.57   -0.020263   -0.003967
 39.57   -0.010150    0.004825
Arc: PJ23
time      range-rate residuals
 [min]     [mm/s]      [mm/s]
-39.38    0.035309    0.005611
-38.38    0.032736    0.002823
-37.38    0.026017   -0.002895
-36.38    0.036131    0.009328
-35.38    0.015903   -0.007791
-34.38    0.024302    0.004539
-33.38    0.011329   -0.004003
-32.38    0.014045    0.003610
-31.38    0.005396    0.000536
-30.38   -0.007541   -0.006183
-29.38    0.002716    0.011257
-28.38   -0.023087   -0.006683
-27.38   -0.022765    0.002109
-26.38   -0.040849   -0.007434
-25.38   -0.033737    0.007255
-24.38   -0.044279    0.002645
-23.38   -0.054858   -0.004146
-22.38   -0.053107   -0.001287
-21.38   -0.054715   -0.004217
-20.38   -0.041849    0.005504
-19.38   -0.049354   -0.006504
-18.38   -0.037239    0.000750
-17.38   -0.014903    0.016868
-16.38   -0.037525   -0.015081
-15.38   -0.007362   -0.000322
-14.38    0.022944    0.008113
-13.38    0.027411   -0.011937
-12.38    0.059647    0.000107
-11.38    0.077194    0.005825
-10.38    0.083198    0.007112
 -9.38    0.069153   -0.006290
 -8.38    0.064936   -0.003252
 -7.38    0.064186    0.009435
 -6.38    0.030628   -0.008649
 -5.38    0.004217   -0.016904
 -4.38    0.016582    0.023944
 -3.38   -0.029591    0.012866
 -2.38   -0.087773   -0.023444
 -1.38   -0.067259   -0.005325
 -0.38   -0.029806    0.013652
  0.62   -0.019370   -0.003145
  1.62    0.008077   -0.010507
  2.62    0.066830    0.020442
  3.62    0.044887   -0.002609
  4.62    0.005718   -0.017440
  5.62   -0.005253    0.002216
  6.62   -0.017583    0.011150
  7.62   -0.033093    0.000179
  8.62   -0.026232   -0.005897
  9.62    0.003538    0.001858
 10.62    0.020514    0.001966
 11.62    0.015224   -0.005611
 12.62    0.000965   -0.008363
 13.62    0.013616    0.023659
 14.62   -0.039491   -0.009721
 15.62   -0.040849    0.002788
 16.62   -0.056752   -0.009113
 17.62   -0.043279   -0.001108
 18.62   -0.034380   -0.002966
 19.62   -0.012651    0.007398
 20.62    0.002788    0.014367
 21.62   -0.023337   -0.016368
 22.62    0.001608    0.007326
 23.62   -0.011865   -0.005253
 24.62   -0.013866   -0.006004
 25.62   -0.012115   -0.003752
 26.62    0.001966    0.009149
 27.62   -0.003610    0.000750
 28.62    0.006504    0.006754
 29.62   -0.000107   -0.004324
 30.62    0.003788   -0.004682
 31.62    0.010614   -0.001072
 32.62    0.011329   -0.002466
 33.62    0.015510    0.000643
 34.62    0.010793   -0.004467
 35.62    0.025767    0.010614
 36.62    0.008470   -0.006647
 37.62    0.010543   -0.004574
 38.62    0.027232    0.011829
 39.62    0.010936   -0.005003
Arc: PJ27
time      range-rate residuals
 [min]     [mm/s]      [mm/s]
-39.27   -0.010293   -0.004467
-38.27   -0.021371   -0.017047
-37.27    0.001358    0.003860
-36.27    0.000858    0.001465
-35.27    0.019656    0.018012
-34.27    0.010650    0.006683
-33.27    0.000750   -0.005539
-32.27    0.019263    0.010757
-31.27   -0.001144   -0.011686
-30.27    0.004396   -0.008255
-29.27    0.012151   -0.002430
-28.27   -0.000357   -0.017083
-27.27    0.034023    0.015081
-26.27    0.032808    0.011543
-25.27    0.039383    0.015868
-24.27   -0.016940   -0.042385
-23.27    0.058610    0.032450
-22.27    0.032522    0.007005
-21.27   -0.016654   -0.040420
-20.27    0.048139    0.026625
-19.27    0.015618   -0.005003
-18.27    0.002466   -0.020049
-17.27    0.056788    0.029341
-16.27    0.030878   -0.002394
-15.27    0.028233   -0.007934
-14.27    0.048532    0.015189
-13.27    0.012508   -0.012758
-12.27   -0.021514   -0.035273
-11.27    0.024909    0.026160
-10.27    0.009542    0.030449
 -9.27   -0.071691   -0.029877
 -8.27   -0.006397    0.047996
 -7.27   -0.145168   -0.091382
 -6.27   -0.007862    0.039812
 -5.27   -0.031914    0.014688
 -4.27   -0.023623    0.025946
 -3.27   -0.106678   -0.054286
 -2.27   -0.033344    0.024016
 -1.27   -0.059504    0.000214
 -0.27   -0.037453    0.004539
  0.73   -0.015832   -0.014903
  1.73    0.026661   -0.014724
  2.73    0.128157    0.059540
  3.73    0.052356   -0.031700
  4.73    0.064114   -0.023373
  5.73    0.081233    0.009042
  6.73    0.052535    0.009399
  7.73    0.038776    0.023873
  8.73   -0.024981   -0.020371
  9.73   -0.041242   -0.027232
 10.73    0.018083    0.031199
 11.73   -0.004825    0.000286
 12.73   -0.016511   -0.019835
 13.73    0.028519    0.021193
 14.73    0.001251   -0.004539
 15.73   -0.003574   -0.003288
 16.73   -0.012508   -0.003109
 17.73   -0.009935    0.009328
 18.73   -0.052392   -0.024945
 19.73    0.005504    0.037990
 20.73   -0.061684   -0.027518
 21.73   -0.014939    0.018512
 22.73   -0.047710   -0.016797
 23.73   -0.008935    0.018441
 24.73   -0.038561   -0.015510
 25.73   -0.017512    0.000893
 26.73   -0.021014   -0.007541
 27.73   -0.002573    0.006040
 28.73    0.026267    0.029698
 29.73   -0.013116   -0.014796
 30.73   -0.011758   -0.018369
 31.73    0.019263    0.008255
 32.73   -0.003252   -0.017940
 33.73    0.038883    0.021693
 34.73    0.006969   -0.011829
 35.73    0.034702    0.015367
 36.73    0.041528    0.022158
 37.73   -0.013295   -0.032057
 38.73    0.021121    0.003181
 39.73    0.001001   -0.015975
